# Supplementary material for: 3-(3-Bromo­phenyl­sulfin­yl)-5-cyclo­hexyl-2-methyl-1-benzo­furan
Source: Acta Crystallogr Sect E Struct Rep Online. 2014 Feb 15;70(Pt 3):o309. doi: 10.1107/S160053681400316X (PMC3998404; doi:10.1107/S160053681400316X)
Supplement: Supplementary file 1 [file e-70-0o309-sup1.cif]

##############################################################################
#                                                                            #
# This CIF contains the data in a paper accepted for publication in          #
# Acta Crystallographica Section E. It conforms to the requirements of       #
# Notes for Authors for Acta Crystallographica Section E, and has been       #
# peer reviewed under the auspices of the IUCr Commission on Journals.       #
#                                                                            #
# Full details of the Crystallographic Information File format               #
# are given in the paper "The Crystallographic Information File (CIF):       #
# a New Standard Archive File for Crystallography" by S. R. Hall, F. H.      #
# Allen and I. D. Brown [Acta Cryst. (1991), A47, 655-685].                  #
#                                                                            #
# The current version of the core CIF dictionary is obtainable from          #
# ftp://ftp.iucr.org/pub/cif_core.dic.                                       #
#                                                                            #
# Software is freely available for graphical display of the structure(s)     #
# in this CIF. For information consult the CIF software page                 #
# http://www.iucr.org/resources/cif/software.                                #
#                                                                            #
# This file may be used for bona fide research purposes within the           #
# scientific community so long as proper attribution is given to the journal # 
# article from which it was obtained.                                        #
#                                                                            #
##############################################################################
data_I
_database_code_depnum_ccdc_archive 'CCDC 986408'
_audit_creation_method     'form.cif (version 2.0)'
_journal_data_validation_number     ?
_journal_date_recd_electronic     2014-02-10
_journal_date_accepted     2014-02-12
_journal_name_full     'Acta Crystallographica, Section E'
_journal_year     2014
_journal_volume     70
_journal_issue      3
_journal_page_first     o309
_journal_page_last     o309
_journal_paper_category     QO
_journal_paper_doi     10.1107/S160053681400316X
_journal_coeditor_code     GK2602
_publ_contact_author_name     'Prof. Uk Lee'
_publ_contact_author_address
;
Department of Chemistry, Pukyong National University, 599-1 Daeyeon 3-dong
Nam-gu, Busan 608-737, Republic of Korea
;
_publ_contact_author_email     'uklee@pknu.ac.kr'
_publ_contact_author_fax     '+82-51-629-5583'
_publ_contact_author_phone     '+82-51-629-5596'
_publ_section_title
;
3-(3-Bromophenylsulfinyl)-5-cyclohexyl-2-methyl-1-benzofuran
;
loop_
    _publ_author_name
    _publ_author_address
    'Choi, Hong Dae'
;
Department of Chemistry, Dongeui University, San 24 Kaya-dong
Busanjin-gu, Busan 614-714, Republic of Korea
;
    'Seo, Pil Ja'
;
Department of Chemistry, Dongeui University, San 24 Kaya-dong
Busanjin-gu, Busan 614-714, Republic of Korea
;
    'Lee, Uk'
;
Department of Chemistry, Pukyong National University,
599-1 Daeyeon 3-dong
Nam-gu, Busan 608-737, Republic of Korea
;
_publ_section_synopsis     .
_chemical_name_systematic
;
3-(3-Bromophenylsulfinyl)-5-cyclohexyl-2-methyl-1-benzofuran
;
_chemical_name_common     ?
_chemical_formula_moiety     'C21 H21 Br O2 S'
_chemical_formula_sum     'C21 H21 Br O2 S'
_chemical_formula_iupac     'C21 H21 Br O2 S'
_chemical_formula_weight     417.35
_chemical_melting_point_gt     415
_chemical_melting_point_lt     416
_symmetry_cell_setting     monoclinic
_symmetry_space_group_name_H-M     'P 21/c'
_symmetry_space_group_name_Hall     '-P 2ybc'
loop_
    _symmetry_equiv_pos_as_xyz
    'x, y, z'
    '-x, y+1/2, -z+1/2'
    '-x, -y, -z'
    'x, -y-1/2, z-1/2'
_cell_length_a     17.6432(9)
_cell_length_b     8.9425(5)
_cell_length_c     12.4776(7)
_cell_angle_alpha     90.00
_cell_angle_beta     108.277(3)
_cell_angle_gamma     90.00
_cell_volume     1869.33(18)
_cell_formula_units_Z     4
_cell_measurement_reflns_used     5628
_cell_measurement_theta_min     2.43
_cell_measurement_theta_max     27.93
_cell_measurement_temperature     173(2)
_exptl_crystal_description     'Block'
_exptl_crystal_colour     'colourless'
_exptl_crystal_size_max     0.326
_exptl_crystal_size_mid     0.252
_exptl_crystal_size_min     0.183
_exptl_crystal_density_diffrn     1.483
_exptl_crystal_density_meas     ?
_exptl_crystal_density_method     'not measured'
_exptl_crystal_F_000     856
_exptl_absorpt_coefficient_mu     2.322
_exptl_absorpt_correction_type     multi-scan
_exptl_absorpt_process_details     '(<i>SADABS</i>; Bruker, 2009)'
_exptl_absorpt_correction_T_min     0.482
_exptl_absorpt_correction_T_max     0.746
_exptl_special_details     ?
_diffrn_ambient_temperature     173(2)
_diffrn_radiation_type     MoK\a
_diffrn_radiation_wavelength     0.71073
_diffrn_radiation_source     'rotating anode'
_diffrn_radiation_monochromator     'graphite multilayer'
_diffrn_measurement_device_type     'Bruker SMART APEXII CCD'
_diffrn_measurement_method     '\f and \w scans'
_diffrn_detector_area_resol_mean     10.0
_diffrn_reflns_number     13952
_diffrn_reflns_av_R_equivalents     0.0350
_diffrn_reflns_av_sigmaI/netI     0.0320
_diffrn_reflns_theta_min     2.43
_diffrn_reflns_theta_max     25.00
_diffrn_reflns_theta_full     25.00
_diffrn_measured_fraction_theta_max     0.998
_diffrn_measured_fraction_theta_full     0.998
_diffrn_reflns_limit_h_min     -20
_diffrn_reflns_limit_h_max     20
_diffrn_reflns_limit_k_min     -9
_diffrn_reflns_limit_k_max     10
_diffrn_reflns_limit_l_min     -14
_diffrn_reflns_limit_l_max     14
_diffrn_standards_number     0
_diffrn_standards_interval_count     0
_diffrn_standards_interval_time     0
_diffrn_standards_decay_%     .
_refine_special_details
;
 Refinement of F^2^ against ALL reflections.  The weighted R-factor wR and
 goodness of fit S are based on F^2^, conventional R-factors R are based
 on F, with F set to zero for negative F^2^. The threshold expression of
 F^2^ > 2sigma(F^2^) is used only for calculating R-factors(gt) etc. and is
 not relevant to the choice of reflections for refinement.  R-factors based
 on F^2^ are statistically about twice as large as those based on F, and R-
 factors based on ALL data will be even larger.
;
_reflns_number_total     3290
_reflns_number_gt     2635
_reflns_threshold_expression     I>2\s(I)
_refine_ls_structure_factor_coef     Fsqd
_refine_ls_matrix_type     full
_refine_ls_R_factor_all     0.0453
_refine_ls_R_factor_gt     0.0311
_refine_ls_wR_factor_gt     0.0736
_refine_ls_wR_factor_ref     0.0805
_refine_ls_goodness_of_fit_ref     1.024
_refine_ls_restrained_S_all     1.024
_refine_ls_number_reflns     3290
_refine_ls_number_parameters     227
_refine_ls_number_restraints     0
_refine_ls_hydrogen_treatment     constr
_refine_ls_weighting_scheme     calc
_refine_ls_weighting_details
         'calc w=1/[\s^2^(Fo^2^)+(0.0334P)^2^+1.1209P] where P=(Fo^2^+2Fc^2^)/3'
_atom_sites_solution_hydrogens     difmap
_atom_sites_solution_primary     direct
_atom_sites_solution_secondary     difmap
_refine_ls_shift/su_max     0.001
_refine_ls_shift/su_mean     0.000
_refine_diff_density_max     0.329
_refine_diff_density_min     -0.348
_refine_ls_extinction_method     none
_refine_ls_extinction_coef     ?
loop_
    _atom_type_symbol
    _atom_type_description
    _atom_type_scat_dispersion_real
    _atom_type_scat_dispersion_imag
    _atom_type_scat_source
    'C' 'C' 0.0033 0.0016
                         'International Tables Vol C Tables 4.2.6.8 and 6.1.1.4'
    'H' 'H' 0.0000 0.0000
                         'International Tables Vol C Tables 4.2.6.8 and 6.1.1.4'
    'O' 'O' 0.0106 0.0060
                         'International Tables Vol C Tables 4.2.6.8 and 6.1.1.4'
    'S' 'S' 0.1246 0.1234
                         'International Tables Vol C Tables 4.2.6.8 and 6.1.1.4'
    'Br' 'Br' -0.2901 2.4595
                         'International Tables Vol C Tables 4.2.6.8 and 6.1.1.4'
_computing_data_collection     '<i>APEX2</i> (Bruker, 2009)'
_computing_cell_refinement     '<i>SAINT</i> (Bruker, 2009)'
_computing_data_reduction     '<i>SAINT</i> (Bruker, 2009)'
_computing_structure_solution     '<i>SHELXS97</i> (Sheldrick, 2008)'
_computing_structure_refinement     '<i>SHELXL97</i> (Sheldrick, 2008)'
_computing_molecular_graphics
;
<i>ORTEP-3 for Windows</i> (Farrugia, 2012) and
<i>DIAMOND</i> (Brandenburg, 1998)
;
_computing_publication_material     '<i>SHELXL97</i> (Sheldrick, 2008)'
loop_
    _atom_site_type_symbol
    _atom_site_label
    _atom_site_fract_x
    _atom_site_fract_y
    _atom_site_fract_z
    _atom_site_U_iso_or_equiv
    _atom_site_adp_type
    _atom_site_calc_flag
    _atom_site_refinement_flags
    _atom_site_occupancy
    _atom_site_symmetry_multiplicity
    _atom_site_disorder_assembly
    _atom_site_disorder_group
    Br Br1 0.957798(17) 0.38271(5) 0.67946(3) 0.07366(16) Uani d . 1 2 . .
    S S1 0.63694(3) 0.26562(6) 0.46130(5) 0.03447(16) Uani d . 1 2 . .
    O O1 0.53393(8) 0.66112(17) 0.40386(12) 0.0319(4) Uani d . 1 2 . .
    O O2 0.64909(10) 0.19977(18) 0.57522(14) 0.0427(4) Uani d . 1 2 . .
    C C1 0.60397(12) 0.4510(2) 0.46411(18) 0.0282(5) Uani d . 1 2 . .
    C C2 0.63088(12) 0.5613(2) 0.55301(17) 0.0256(5) Uani d . 1 2 . .
    C C3 0.68650(12) 0.5662(2) 0.66079(18) 0.0273(5) Uani d . 1 2 . .
    H H3 0.7173 0.4802 0.6915 0.033 Uiso calc R 1 2 . .
    C C4 0.69659(12) 0.6982(2) 0.72299(18) 0.0280(5) Uani d . 1 2 . .
    C C5 0.64951(13) 0.8227(3) 0.67603(19) 0.0319(5) Uani d . 1 2 . .
    H H5 0.6567 0.9126 0.7186 0.038 Uiso calc R 1 2 . .
    C C6 0.59308(13) 0.8197(3) 0.57033(19) 0.0336(5) Uani d . 1 2 . .
    H H6 0.5612 0.9046 0.5399 0.040 Uiso calc R 1 2 . .
    C C7 0.58539(12) 0.6878(2) 0.51138(18) 0.0274(5) Uani d . 1 2 . .
    C C8 0.54640(12) 0.5152(3) 0.37802(18) 0.0296(5) Uani d . 1 2 . .
    C C9 0.75683(13) 0.7056(3) 0.84023(18) 0.0316(5) Uani d . 1 2 . .
    H H9 0.7543 0.8085 0.8704 0.038 Uiso calc R 1 2 . .
    C C10 0.73622(14) 0.5948(3) 0.92025(19) 0.0380(6) Uani d . 1 2 . .
    H H10A 0.6824 0.6180 0.9245 0.046 Uiso calc R 1 2 . .
    H H10B 0.7348 0.4924 0.8895 0.046 Uiso calc R 1 2 . .
    C C11 0.79601(17) 0.5999(3) 1.0382(2) 0.0499(7) Uani d . 1 2 . .
    H H11A 0.7937 0.6990 1.0723 0.060 Uiso calc R 1 2 . .
    H H11B 0.7820 0.5231 1.0860 0.060 Uiso calc R 1 2 . .
    C C12 0.87977(16) 0.5719(3) 1.0348(2) 0.0515(7) Uani d . 1 2 . .
    H H12A 0.8834 0.4687 1.0081 0.062 Uiso calc R 1 2 . .
    H H12B 0.9179 0.5810 1.1120 0.062 Uiso calc R 1 2 . .
    C C13 0.90249(16) 0.6819(4) 0.9573(2) 0.0512(7) Uani d . 1 2 . .
    H H13A 0.9560 0.6560 0.9528 0.061 Uiso calc R 1 2 . .
    H H13B 0.9054 0.7839 0.9892 0.061 Uiso calc R 1 2 . .
    C C14 0.84220(14) 0.6799(3) 0.8393(2) 0.0433(6) Uani d . 1 2 . .
    H H14A 0.8451 0.5822 0.8035 0.052 Uiso calc R 1 2 . .
    H H14B 0.8564 0.7586 0.7931 0.052 Uiso calc R 1 2 . .
    C C15 0.49706(14) 0.4623(3) 0.26513(19) 0.0373(6) Uani d . 1 2 . .
    H H15A 0.5103 0.3578 0.2551 0.056 Uiso calc R 1 2 . .
    H H15B 0.5078 0.5241 0.2067 0.056 Uiso calc R 1 2 . .
    H H15C 0.4404 0.4699 0.2589 0.056 Uiso calc R 1 2 . .
    C C16 0.73449(14) 0.3121(2) 0.45342(18) 0.0319(5) Uani d . 1 2 . .
    C C17 0.79756(14) 0.3239(3) 0.55204(19) 0.0353(5) Uani d . 1 2 . .
    H H17 0.7903 0.3067 0.6233 0.042 Uiso calc R 1 2 . .
    C C18 0.87176(15) 0.3615(3) 0.5440(2) 0.0418(6) Uani d . 1 2 . .
    C C19 0.88362(16) 0.3840(3) 0.4411(2) 0.0451(6) Uani d . 1 2 . .
    H H19 0.9350 0.4092 0.4373 0.054 Uiso calc R 1 2 . .
    C C20 0.81998(17) 0.3694(3) 0.3439(2) 0.0446(7) Uani d . 1 2 . .
    H H20 0.8278 0.3846 0.2727 0.054 Uiso calc R 1 2 . .
    C C21 0.74495(16) 0.3330(3) 0.34816(19) 0.0378(6) Uani d . 1 2 . .
    H H21 0.7013 0.3224 0.2808 0.045 Uiso calc R 1 2 . .
loop_
    _atom_site_aniso_label
    _atom_site_aniso_U_11
    _atom_site_aniso_U_22
    _atom_site_aniso_U_33
    _atom_site_aniso_U_12
    _atom_site_aniso_U_13
    _atom_site_aniso_U_23
    Br1 0.03672(18) 0.1296(4) 0.0485(2) 0.00172(17) 0.00453(14) -0.02246(18)
    S1 0.0418(3) 0.0248(3) 0.0302(3) -0.0027(2) 0.0018(3) -0.0026(2)
    O1 0.0302(8) 0.0323(10) 0.0295(8) 0.0027(7) 0.0040(7) 0.0072(7)
    O2 0.0528(10) 0.0314(10) 0.0403(10) 0.0006(8) 0.0097(8) 0.0081(8)
    C1 0.0291(11) 0.0263(13) 0.0268(11) -0.0029(9) 0.0054(9) 0.0020(10)
    C2 0.0262(11) 0.0219(12) 0.0287(12) -0.0036(9) 0.0085(9) 0.0008(9)
    C3 0.0277(11) 0.0225(12) 0.0288(12) 0.0012(9) 0.0046(9) 0.0028(9)
    C4 0.0283(11) 0.0252(13) 0.0309(12) -0.0043(9) 0.0099(10) -0.0016(10)
    C5 0.0370(12) 0.0217(12) 0.0380(13) 0.0002(10) 0.0132(11) -0.0040(10)
    C6 0.0335(12) 0.0271(13) 0.0392(13) 0.0071(10) 0.0100(11) 0.0060(11)
    C7 0.0249(11) 0.0282(13) 0.0279(11) 0.0000(9) 0.0065(9) 0.0047(10)
    C8 0.0288(11) 0.0300(13) 0.0289(12) -0.0053(10) 0.0074(10) 0.0030(10)
    C9 0.0367(12) 0.0239(13) 0.0297(12) -0.0019(10) 0.0039(10) -0.0051(10)
    C10 0.0412(14) 0.0461(16) 0.0284(12) -0.0063(11) 0.0133(11) -0.0051(11)
    C11 0.0648(18) 0.0553(19) 0.0289(13) -0.0076(14) 0.0135(13) -0.0022(12)
    C12 0.0511(16) 0.0556(18) 0.0351(14) -0.0001(13) -0.0049(13) 0.0036(13)
    C13 0.0372(14) 0.0610(19) 0.0454(16) -0.0093(13) -0.0016(12) 0.0001(14)
    C14 0.0335(13) 0.0559(17) 0.0375(14) -0.0107(12) 0.0067(11) 0.0049(12)
    C15 0.0336(12) 0.0450(16) 0.0275(12) -0.0061(11) 0.0012(10) 0.0021(11)
    C16 0.0426(13) 0.0197(12) 0.0293(12) 0.0048(10) 0.0054(10) -0.0030(9)
    C17 0.0420(14) 0.0350(14) 0.0266(12) 0.0079(11) 0.0073(11) -0.0029(10)
    C18 0.0408(14) 0.0444(16) 0.0372(14) 0.0054(11) 0.0078(11) -0.0099(12)
    C19 0.0492(15) 0.0421(16) 0.0476(16) 0.0020(12) 0.0205(13) -0.0061(12)
    C20 0.0670(18) 0.0348(15) 0.0366(14) 0.0071(13) 0.0226(14) 0.0012(11)
    C21 0.0556(16) 0.0256(13) 0.0267(12) 0.0084(11) 0.0050(11) -0.0009(10)
_geom_special_details
;
 All esds (except the esd in the dihedral angle between two l.s. planes)
 are estimated using the full covariance matrix.  The cell esds are taken
 into account individually in the estimation of esds in distances, angles
 and torsion angles; correlations between esds in cell parameters are only
 used when they are defined by crystal symmetry.  An approximate (isotropic)
 treatment of cell esds is used for estimating esds involving l.s. planes.
;
loop_
    _geom_bond_atom_site_label_1
    _geom_bond_atom_site_label_2
    _geom_bond_site_symmetry_2
    _geom_bond_distance
    _geom_bond_publ_flag
    Br1 C18 . 1.894(2) ?
    S1 O2 . 1.4907(17) ?
    S1 C1 . 1.761(2) ?
    S1 C16 . 1.803(2) ?
    O1 C8 . 1.378(3) ?
    O1 C7 . 1.385(3) ?
    C1 C8 . 1.353(3) ?
    C1 C2 . 1.449(3) ?
    C2 C7 . 1.390(3) ?
    C2 C3 . 1.395(3) ?
    C3 C4 . 1.393(3) ?
    C3 H3 . 0.9500 ?
    C4 C5 . 1.402(3) ?
    C4 C9 . 1.516(3) ?
    C5 C6 . 1.381(3) ?
    C5 H5 . 0.9500 ?
    C6 C7 . 1.374(3) ?
    C6 H6 . 0.9500 ?
    C8 C15 . 1.482(3) ?
    C9 C14 . 1.527(3) ?
    C9 C10 . 1.529(3) ?
    C9 H9 . 1.0000 ?
    C10 C11 . 1.519(3) ?
    C10 H10A . 0.9900 ?
    C10 H10B . 0.9900 ?
    C11 C12 . 1.512(4) ?
    C11 H11A . 0.9900 ?
    C11 H11B . 0.9900 ?
    C12 C13 . 1.519(4) ?
    C12 H12A . 0.9900 ?
    C12 H12B . 0.9900 ?
    C13 C14 . 1.522(3) ?
    C13 H13A . 0.9900 ?
    C13 H13B . 0.9900 ?
    C14 H14A . 0.9900 ?
    C14 H14B . 0.9900 ?
    C15 H15A . 0.9800 ?
    C15 H15B . 0.9800 ?
    C15 H15C . 0.9800 ?
    C16 C17 . 1.380(3) ?
    C16 C21 . 1.395(3) ?
    C17 C18 . 1.386(4) ?
    C17 H17 . 0.9500 ?
    C18 C19 . 1.379(4) ?
    C19 C20 . 1.376(4) ?
    C19 H19 . 0.9500 ?
    C20 C21 . 1.380(4) ?
    C20 H20 . 0.9500 ?
    C21 H21 . 0.9500 ?
loop_
    _geom_angle_atom_site_label_1
    _geom_angle_atom_site_label_2
    _geom_angle_atom_site_label_3
    _geom_angle_site_symmetry_1
    _geom_angle_site_symmetry_3
    _geom_angle
    _geom_angle_publ_flag
    O2 S1 C1 . . 107.61(10) ?
    O2 S1 C16 . . 106.78(10) ?
    C1 S1 C16 . . 96.38(10) ?
    C8 O1 C7 . . 106.61(16) ?
    C8 C1 C2 . . 107.62(19) ?
    C8 C1 S1 . . 123.66(17) ?
    C2 C1 S1 . . 128.71(16) ?
    C7 C2 C3 . . 118.9(2) ?
    C7 C2 C1 . . 104.83(18) ?
    C3 C2 C1 . . 136.2(2) ?
    C4 C3 C2 . . 119.5(2) ?
    C4 C3 H3 . . 120.3 ?
    C2 C3 H3 . . 120.3 ?
    C3 C4 C5 . . 119.0(2) ?
    C3 C4 C9 . . 120.2(2) ?
    C5 C4 C9 . . 120.8(2) ?
    C6 C5 C4 . . 122.6(2) ?
    C6 C5 H5 . . 118.7 ?
    C4 C5 H5 . . 118.7 ?
    C7 C6 C5 . . 116.6(2) ?
    C7 C6 H6 . . 121.7 ?
    C5 C6 H6 . . 121.7 ?
    C6 C7 O1 . . 126.27(19) ?
    C6 C7 C2 . . 123.4(2) ?
    O1 C7 C2 . . 110.36(19) ?
    C1 C8 O1 . . 110.57(19) ?
    C1 C8 C15 . . 133.6(2) ?
    O1 C8 C15 . . 115.83(19) ?
    C4 C9 C14 . . 112.37(19) ?
    C4 C9 C10 . . 111.31(18) ?
    C14 C9 C10 . . 110.16(19) ?
    C4 C9 H9 . . 107.6 ?
    C14 C9 H9 . . 107.6 ?
    C10 C9 H9 . . 107.6 ?
    C11 C10 C9 . . 112.2(2) ?
    C11 C10 H10A . . 109.2 ?
    C9 C10 H10A . . 109.2 ?
    C11 C10 H10B . . 109.2 ?
    C9 C10 H10B . . 109.2 ?
    H10A C10 H10B . . 107.9 ?
    C12 C11 C10 . . 110.8(2) ?
    C12 C11 H11A . . 109.5 ?
    C10 C11 H11A . . 109.5 ?
    C12 C11 H11B . . 109.5 ?
    C10 C11 H11B . . 109.5 ?
    H11A C11 H11B . . 108.1 ?
    C11 C12 C13 . . 111.5(2) ?
    C11 C12 H12A . . 109.3 ?
    C13 C12 H12A . . 109.3 ?
    C11 C12 H12B . . 109.3 ?
    C13 C12 H12B . . 109.3 ?
    H12A C12 H12B . . 108.0 ?
    C12 C13 C14 . . 111.4(2) ?
    C12 C13 H13A . . 109.3 ?
    C14 C13 H13A . . 109.3 ?
    C12 C13 H13B . . 109.3 ?
    C14 C13 H13B . . 109.3 ?
    H13A C13 H13B . . 108.0 ?
    C13 C14 C9 . . 112.5(2) ?
    C13 C14 H14A . . 109.1 ?
    C9 C14 H14A . . 109.1 ?
    C13 C14 H14B . . 109.1 ?
    C9 C14 H14B . . 109.1 ?
    H14A C14 H14B . . 107.8 ?
    C8 C15 H15A . . 109.5 ?
    C8 C15 H15B . . 109.5 ?
    H15A C15 H15B . . 109.5 ?
    C8 C15 H15C . . 109.5 ?
    H15A C15 H15C . . 109.5 ?
    H15B C15 H15C . . 109.5 ?
    C17 C16 C21 . . 121.4(2) ?
    C17 C16 S1 . . 119.04(18) ?
    C21 C16 S1 . . 119.52(18) ?
    C16 C17 C18 . . 118.0(2) ?
    C16 C17 H17 . . 121.0 ?
    C18 C17 H17 . . 121.0 ?
    C19 C18 C17 . . 121.7(2) ?
    C19 C18 Br1 . . 120.2(2) ?
    C17 C18 Br1 . . 118.06(19) ?
    C20 C19 C18 . . 119.1(2) ?
    C20 C19 H19 . . 120.4 ?
    C18 C19 H19 . . 120.4 ?
    C19 C20 C21 . . 121.0(2) ?
    C19 C20 H20 . . 119.5 ?
    C21 C20 H20 . . 119.5 ?
    C20 C21 C16 . . 118.7(2) ?
    C20 C21 H21 . . 120.7 ?
    C16 C21 H21 . . 120.7 ?
loop_
    _geom_torsion_atom_site_label_1
    _geom_torsion_atom_site_label_2
    _geom_torsion_atom_site_label_3
    _geom_torsion_atom_site_label_4
    _geom_torsion_site_symmetry_1
    _geom_torsion_site_symmetry_2
    _geom_torsion_site_symmetry_3
    _geom_torsion_site_symmetry_4
    _geom_torsion
    _geom_torsion_publ_flag
    O2 S1 C1 C8 . . . . -139.65(19) ?
    C16 S1 C1 C8 . . . . 110.4(2) ?
    O2 S1 C1 C2 . . . . 40.6(2) ?
    C16 S1 C1 C2 . . . . -69.3(2) ?
    C8 C1 C2 C7 . . . . 0.1(2) ?
    S1 C1 C2 C7 . . . . 179.85(17) ?
    C8 C1 C2 C3 . . . . 179.3(2) ?
    S1 C1 C2 C3 . . . . -0.9(4) ?
    C7 C2 C3 C4 . . . . -1.6(3) ?
    C1 C2 C3 C4 . . . . 179.3(2) ?
    C2 C3 C4 C5 . . . . 0.9(3) ?
    C2 C3 C4 C9 . . . . -179.93(19) ?
    C3 C4 C5 C6 . . . . 0.2(3) ?
    C9 C4 C5 C6 . . . . -178.9(2) ?
    C4 C5 C6 C7 . . . . -0.7(3) ?
    C5 C6 C7 O1 . . . . -178.7(2) ?
    C5 C6 C7 C2 . . . . 0.0(3) ?
    C8 O1 C7 C6 . . . . 179.7(2) ?
    C8 O1 C7 C2 . . . . 0.8(2) ?
    C3 C2 C7 C6 . . . . 1.1(3) ?
    C1 C2 C7 C6 . . . . -179.5(2) ?
    C3 C2 C7 O1 . . . . -179.96(18) ?
    C1 C2 C7 O1 . . . . -0.5(2) ?
    C2 C1 C8 O1 . . . . 0.5(2) ?
    S1 C1 C8 O1 . . . . -179.36(14) ?
    C2 C1 C8 C15 . . . . 179.3(2) ?
    S1 C1 C8 C15 . . . . -0.5(4) ?
    C7 O1 C8 C1 . . . . -0.8(2) ?
    C7 O1 C8 C15 . . . . -179.84(18) ?
    C3 C4 C9 C14 . . . . 62.5(3) ?
    C5 C4 C9 C14 . . . . -118.4(2) ?
    C3 C4 C9 C10 . . . . -61.6(3) ?
    C5 C4 C9 C10 . . . . 117.5(2) ?
    C4 C9 C10 C11 . . . . 179.8(2) ?
    C14 C9 C10 C11 . . . . 54.5(3) ?
    C9 C10 C11 C12 . . . . -56.3(3) ?
    C10 C11 C12 C13 . . . . 56.0(3) ?
    C11 C12 C13 C14 . . . . -55.0(3) ?
    C12 C13 C14 C9 . . . . 54.1(3) ?
    C4 C9 C14 C13 . . . . -178.0(2) ?
    C10 C9 C14 C13 . . . . -53.3(3) ?
    O2 S1 C16 C17 . . . . -18.3(2) ?
    C1 S1 C16 C17 . . . . 92.32(19) ?
    O2 S1 C16 C21 . . . . 160.74(18) ?
    C1 S1 C16 C21 . . . . -88.7(2) ?
    C21 C16 C17 C18 . . . . 1.8(3) ?
    S1 C16 C17 C18 . . . . -179.20(18) ?
    C16 C17 C18 C19 . . . . -1.3(4) ?
    C16 C17 C18 Br1 . . . . 178.45(18) ?
    C17 C18 C19 C20 . . . . 0.3(4) ?
    Br1 C18 C19 C20 . . . . -179.37(19) ?
    C18 C19 C20 C21 . . . . 0.1(4) ?
    C19 C20 C21 C16 . . . . 0.4(4) ?
    C17 C16 C21 C20 . . . . -1.4(3) ?
    S1 C16 C21 C20 . . . . 179.61(18) ?
loop_
    _geom_hbond_atom_site_label_D
    _geom_hbond_atom_site_label_H
    _geom_hbond_atom_site_label_A
    _geom_hbond_site_symmetry_A
    _geom_hbond_distance_DH
    _geom_hbond_distance_HA
    _geom_hbond_distance_DA
    _geom_hbond_angle_DHA
    C15 H15A O1 2_645 0.98 2.58 3.358(3) 136
    C21 H21 O2 4_565 0.95 2.45 3.306(3) 151
    C15 H15C Cg1 3_666 0.98 2.82 3.502(3) 127
_iucr_refine_instructions_details
;
TITL 1235 IN P2(1)/C
CELL  0.71073 17.64320  8.94250 12.47760 90.00000 108.27700 90.00000
ZERR 4  0.00090  0.00050  0.00070  0.00000  0.00300  0.00000
LATT 1
SYMM -X, Y+ 0.50000, -Z+ 0.50000
SFAC C H O S BR
UNIT 84 84 8 4 4
TEMP -100
PLAN 30
FMAP 2
L.S. 15
ACTA
CONF
OMIT -3 50
OMIT -3 6 3
OMIT 1 0 0
MPLA 9 C1 C2 C3 C4 C5 C6 C7 O1 C8
MPLA 6 C16 C17 C18 C19 C20 C21
BOND $H
EQIV $1 1-X, -0.5+Y, 0.5-Z
EQIV $2 X, 0.5-Y, -0.5+Z
HTAB C15 O1_$1
HTAB C21 O2_$2
WGHT    0.033400    1.120900
FVAR       0.10515
BR1   5    0.957798    0.382708    0.679461    11.00000    0.03672    0.12964 =
         0.04847   -0.02246    0.00453    0.00172
S1    4    0.636937    0.265624    0.461304    11.00000    0.04177    0.02485 =
         0.03017   -0.00258    0.00178   -0.00269
O1    3    0.533933    0.661125    0.403860    11.00000    0.03020    0.03234 =
         0.02952    0.00716    0.00400    0.00275
O2    3    0.649091    0.199772    0.575224    11.00000    0.05283    0.03142 =
         0.04034    0.00813    0.00974    0.00061
C1    1    0.603970    0.450993    0.464108    11.00000    0.02909    0.02633 =
         0.02684    0.00201    0.00535   -0.00294
C2    1    0.630883    0.561349    0.553012    11.00000    0.02617    0.02189 =
         0.02874    0.00075    0.00848   -0.00359
C3    1    0.686501    0.566243    0.660795    11.00000    0.02774    0.02251 =
         0.02879    0.00284    0.00464    0.00120
AFIX  43
H3    2    0.717256    0.480243    0.691541    11.00000   -1.20000
AFIX   0
C4    1    0.696587    0.698229    0.722986    11.00000    0.02830    0.02524 =
         0.03094   -0.00162    0.00987   -0.00430
C5    1    0.649507    0.822670    0.676027    11.00000    0.03701    0.02169 =
         0.03801   -0.00400    0.01316    0.00021
AFIX  43
H5    2    0.656705    0.912583    0.718601    11.00000   -1.20000
AFIX   0
C6    1    0.593084    0.819689    0.570327    11.00000    0.03355    0.02711 =
         0.03918    0.00601    0.01000    0.00715
AFIX  43
H6    2    0.561201    0.904558    0.539918    11.00000   -1.20000
AFIX   0
C7    1    0.585386    0.687842    0.511383    11.00000    0.02491    0.02821 =
         0.02793    0.00466    0.00648   -0.00003
C8    1    0.546396    0.515243    0.378016    11.00000    0.02879    0.02996 =
         0.02885    0.00300    0.00737   -0.00528
C9    1    0.756832    0.705609    0.840227    11.00000    0.03668    0.02390 =
         0.02968   -0.00509    0.00388   -0.00194
AFIX  13
H9    2    0.754271    0.808452    0.870373    11.00000   -1.20000
AFIX   0
C10   1    0.736218    0.594802    0.920249    11.00000    0.04118    0.04611 =
         0.02837   -0.00507    0.01329   -0.00634
AFIX  23
H10A  2    0.682367    0.617962    0.924507    11.00000   -1.20000
H10B  2    0.734845    0.492418    0.889512    11.00000   -1.20000
AFIX   0
C11   1    0.796015    0.599880    1.038235    11.00000    0.06484    0.05527 =
         0.02887   -0.00215    0.01346   -0.00760
AFIX  23
H11A  2    0.793668    0.699030    1.072349    11.00000   -1.20000
H11B  2    0.781953    0.523135    1.085976    11.00000   -1.20000
AFIX   0
C12   1    0.879772    0.571856    1.034834    11.00000    0.05111    0.05561 =
         0.03508    0.00356   -0.00485   -0.00007
AFIX  23
H12A  2    0.883415    0.468676    1.008113    11.00000   -1.20000
H12B  2    0.917912    0.581029    1.111993    11.00000   -1.20000
AFIX   0
C13   1    0.902492    0.681871    0.957289    11.00000    0.03718    0.06104 =
         0.04539    0.00012   -0.00163   -0.00928
AFIX  23
H13A  2    0.955958    0.655975    0.952762    11.00000   -1.20000
H13B  2    0.905366    0.783873    0.989161    11.00000   -1.20000
AFIX   0
C14   1    0.842201    0.679921    0.839270    11.00000    0.03346    0.05587 =
         0.03750    0.00488    0.00667   -0.01072
AFIX  23
H14A  2    0.845119    0.582223    0.803453    11.00000   -1.20000
H14B  2    0.856375    0.758634    0.793108    11.00000   -1.20000
AFIX   0
C15   1    0.497056    0.462278    0.265130    11.00000    0.03365    0.04504 =
         0.02753    0.00207    0.00125   -0.00614
AFIX 137
H15A  2    0.510273    0.357846    0.255118    11.00000   -1.50000
H15B  2    0.507849    0.524110    0.206710    11.00000   -1.50000
H15C  2    0.440425    0.469861    0.258927    11.00000   -1.50000
AFIX   0
C16   1    0.734488    0.312077    0.453416    11.00000    0.04264    0.01969 =
         0.02933   -0.00297    0.00538    0.00477
C17   1    0.797559    0.323893    0.552042    11.00000    0.04198    0.03505 =
         0.02657   -0.00294    0.00730    0.00788
AFIX  43
H17   2    0.790314    0.306723    0.623332    11.00000   -1.20000
AFIX   0
C18   1    0.871763    0.361547    0.543984    11.00000    0.04078    0.04438 =
         0.03724   -0.00985    0.00781    0.00543
C19   1    0.883620    0.384007    0.441078    11.00000    0.04922    0.04210 =
         0.04764   -0.00606    0.02050    0.00198
AFIX  43
H19   2    0.935029    0.409238    0.437315    11.00000   -1.20000
AFIX   0
C20   1    0.819982    0.369386    0.343880    11.00000    0.06699    0.03482 =
         0.03656    0.00120    0.02262    0.00711
AFIX  43
H20   2    0.827817    0.384577    0.272739    11.00000   -1.20000
AFIX   0
C21   1    0.744951    0.332995    0.348159    11.00000    0.05555    0.02562 =
         0.02670   -0.00092    0.00502    0.00838
AFIX  43
H21   2    0.701317    0.322408    0.280779    11.00000   -1.20000
HKLF 4
REM  1235 IN P2(1)/C
REM R1 =  0.0311 for   2635 Fo > 4sig(Fo)  and  0.0453 for all   3290 data
REM    227 parameters refined using      0 restraints
END
WGHT      0.0334      1.1307
REM Highest difference peak  0.329,  deepest hole -0.348,  1-sigma level  0.047
Q1    1   0.9231  0.4718  0.6552  11.00000  0.05    0.33
Q2    1   0.9270  0.2941  0.6362  11.00000  0.05    0.27
Q3    1   0.6145  0.3712  0.4609  11.00000  0.05    0.26
Q4    1   0.9070  0.3768  0.6163  11.00000  0.05    0.26
Q5    1   0.4644  0.3829  0.2606  11.00000  0.05    0.25
Q6    1   0.5959  0.4928  0.4025  11.00000  0.05    0.24
;
