# Supplementary material for: 3-(3-Bromo­phenyl­sulfin­yl)-5-cyclo­hexyl-2-methyl-1-benzo­furan
Source: Acta Crystallogr Sect E Struct Rep Online. 2014 Feb 15;70(Pt 3):o309. doi: 10.1107/S160053681400316X (PMC3998404; doi:10.1107/S160053681400316X)
Supplement: Supplementary file 2 [file e-70-0o309-Isup2.hkl]

# 
# h,k,l, Fc-squared, Fo-squared, sigma(Fo-squared) and status flag 
# 
data_I
_shelx_title ' 1235 IN P2(1)/C' 
_shelx_refln_list_code          4 
_shelx_F_calc_maximum      303.97 
_exptl_crystal_F_000       856.00 
_reflns_d_resolution_high  0.8409 
 
loop_ 
 _symmetry_equiv_pos_as_xyz 
 'x, y, z' 
 '-x, y+1/2, -z+1/2' 
 '-x, -y, -z' 
 'x, -y-1/2, z-1/2' 
 
_cell_length_a    17.6432 
_cell_length_b     8.9425 
_cell_length_c    12.4776 
_cell_angle_alpha  90.000 
_cell_angle_beta  108.277 
_cell_angle_gamma  90.000 
 
_shelx_F_squared_multiplier     1.000 
 
loop_ 
 _refln_index_h 
 _refln_index_k 
 _refln_index_l 
 _refln_F_squared_calc 
 _refln_F_squared_meas 
 _refln_F_squared_sigma 
 _refln_observed_status 
   2   0   0       71.81       69.15      1.60 o 
   3   0   0     5280.35     5177.64     83.62 o 
   4   0   0     1034.19     1108.25     18.43 o 
   5   0   0      169.62      146.88      3.80 o 
   6   0   0       30.52        6.54      1.88 o 
   7   0   0     4168.75     4044.36     66.19 o 
   8   0   0      425.60      440.68      8.79 o 
   9   0   0     2693.80     2759.16     45.67 o 
  10   0   0     6635.69     6628.05    128.23 o 
  11   0   0     1079.60     1078.69     22.72 o 
  12   0   0     5747.03     5708.47    144.69 o 
  13   0   0     5123.00     4829.86    120.10 o 
  14   0   0     1630.11     1696.73     54.36 o 
  15   0   0     1143.11     1188.44     41.25 o 
  16   0   0      126.90      157.76     32.11 o 
  17   0   0       35.85       21.73     13.25 o 
  18   0   0      441.88      363.58     31.65 o 
  19   0   0      534.47      482.96     37.08 o 
   1   1   0      518.57      538.53     10.27 o 
   2   1   0     1289.41     1229.09     17.71 o 
   3   1   0      781.82      787.50     11.71 o 
   4   1   0     8868.72     8827.60    115.10 o 
   5   1   0       34.03       35.09      1.37 o 
   6   1   0    17751.76    17748.78    211.51 o 
   7   1   0     1610.49     1462.17     20.77 o 
   8   1   0      920.72      917.24     11.33 o 
   9   1   0     6098.79     5887.76     76.49 o 
  10   1   0        9.16       11.59      2.50 o 
  11   1   0       55.57       60.38      3.86 o 
  12   1   0     1582.98     1454.08     25.24 o 
  13   1   0     2154.72     2127.48     42.21 o 
  14   1   0      696.83      665.80     16.70 o 
  15   1   0      592.14      642.45     19.30 o 
  16   1   0      508.59      517.23     19.06 o 
  17   1   0       76.37       94.14     10.50 o 
  18   1   0      482.39      460.69     17.16 o 
  19   1   0       64.06       76.18     18.55 o 
   0   2   0     9261.17     8878.69    374.43 o 
   1   2   0      607.10      583.87     11.38 o 
   2   2   0     6874.86     7085.73    120.37 o 
   3   2   0     3058.76     3090.72     49.32 o 
   4   2   0     2679.09     2572.74     36.80 o 
   5   2   0      896.69      915.09     13.71 o 
   6   2   0        2.87       -0.70      1.59 o 
   7   2   0      906.20      831.77     12.68 o 
   8   2   0      613.04      608.16      9.12 o 
   9   2   0      100.36       88.51      3.53 o 
  10   2   0      776.45      739.81     12.28 o 
  11   2   0     1065.21      958.33     16.13 o 
  12   2   0      104.23       90.98      5.75 o 
  13   2   0       33.02       53.80      5.81 o 
  14   2   0      417.88      430.19     12.15 o 
  15   2   0       90.79       93.83      7.97 o 
  16   2   0      110.13      100.36     10.33 o 
  17   2   0      395.73      399.54     26.89 o 
  18   2   0      566.98      625.17     21.68 o 
  19   2   0      166.41      174.90     13.46 o 
   1   3   0     1366.23     1300.88     33.23 o 
   2   3   0    12516.51    12487.09    233.30 o 
   3   3   0     2624.44     2659.52     45.70 o 
   4   3   0      513.44      424.88      7.42 o 
   5   3   0     8270.15     8664.34    122.79 o 
   6   3   0      510.22      452.97      8.66 o 
   7   3   0     1503.60     1463.28     21.78 o 
   8   3   0     6735.33     6675.66     94.64 o 
   9   3   0       96.80      111.99      4.19 o 
  10   3   0     2118.18     2021.28     33.51 o 
  11   3   0       89.03       87.77      5.54 o 
  12   3   0      824.36      818.38     17.21 o 
  13   3   0      516.44      533.51     13.35 o 
  14   3   0      411.77      461.87     14.27 o 
  15   3   0      554.74      605.21     20.61 o 
  16   3   0      302.32      326.22     12.30 o 
  17   3   0     1177.76     1264.52     52.26 o 
  18   3   0       12.86       46.29     11.64 o 
  19   3   0      129.46      131.66     13.51 o 
   0   4   0     5135.79     5175.64    231.08 o 
   1   4   0    13930.20    13947.35    444.96 o 
   2   4   0     1312.50     1240.81     24.63 o 
   3   4   0      277.56      337.80      7.41 o 
   4   4   0     1904.42     1886.26     30.74 o 
   5   4   0        1.32       -1.56      2.32 o 
   6   4   0      111.00      105.98      4.25 o 
   7   4   0      314.61      314.22      6.95 o 
   8   4   0     1645.69     1639.94     27.57 o 
   9   4   0      647.22      585.24     11.02 o 
  10   4   0      312.51      337.35      8.00 o 
  11   4   0     2429.69     2396.26     39.57 o 
  12   4   0      842.65      839.37     16.38 o 
  13   4   0     1190.77     1207.91     23.92 o 
  14   4   0     1664.03     1713.87     32.22 o 
  15   4   0       52.38       33.81      7.18 o 
  16   4   0      156.79      229.82     11.41 o 
  17   4   0       24.66       34.11     11.69 o 
  18   4   0       23.07       35.50     12.47 o 
   1   5   0      230.47      230.04      7.88 o 
   2   5   0     4548.84     4635.25    100.78 o 
   3   5   0      758.60      845.62     24.96 o 
   4   5   0      355.73      433.24     11.06 o 
   5   5   0     1038.87      976.47     16.91 o 
   6   5   0       86.05       63.40      3.32 o 
   7   5   0      380.07      367.49      9.11 o 
   8   5   0      467.63      505.87     10.60 o 
   9   5   0        4.47        4.76      3.88 o 
  10   5   0      682.43      698.64     14.12 o 
  11   5   0       24.67       31.31      6.09 o 
  12   5   0        0.86       -4.28      5.69 o 
  13   5   0        2.37        2.80      6.04 o 
  14   5   0      139.04      145.10      8.32 o 
  15   5   0      828.29      898.75     25.75 o 
  16   5   0        3.00        7.92     11.45 o 
  17   5   0       14.05        2.67     12.09 o 
   0   6   0      200.39      216.83     11.46 o 
   1   6   0      263.58      272.42      9.39 o 
   2   6   0        5.60        8.30      5.48 o 
   3   6   0     1540.64     1567.49     37.11 o 
   4   6   0      771.78      796.08     20.32 o 
   5   6   0       35.90       38.22      4.08 o 
   6   6   0      220.92      272.66     16.96 o 
   7   6   0      504.40      524.59     15.83 o 
   8   6   0      199.73      198.84      7.70 o 
   9   6   0       51.11       50.99      8.56 o 
  10   6   0       18.01       28.37      6.29 o 
  11   6   0        1.48       -6.27      6.97 o 
  12   6   0      351.54      377.70     14.08 o 
  13   6   0       23.61       11.10     11.67 o 
  14   6   0       38.48       51.45     16.44 o 
  15   6   0      345.77      387.06     20.88 o 
  16   6   0      250.36      252.97     17.38 o 
   1   7   0      400.24      418.12     20.46 o 
   2   7   0      198.57      190.47     14.92 o 
   3   7   0     3167.13     3117.10     79.87 o 
   4   7   0      127.64      145.38     12.10 o 
   5   7   0      114.57      106.08     16.73 o 
   6   7   0      142.70      154.54     13.01 o 
   7   7   0      382.01      372.38     13.71 o 
   8   7   0       13.65        1.69      5.56 o 
   9   7   0      383.25      371.57     19.31 o 
  10   7   0        3.62        7.99     11.04 o 
  11   7   0        8.72       -1.05     11.70 o 
  12   7   0        0.48       -0.66     14.55 o 
  13   7   0       42.53       26.65     12.23 o 
  14   7   0       86.32      126.39     14.24 o 
   0   8   0      555.75      586.97     37.08 o 
   1   8   0      481.91      403.03     22.38 o 
   2   8   0      458.54      481.23     24.42 o 
   3   8   0       40.74       12.61     12.10 o 
   4   8   0        0.40       -1.51     13.57 o 
   5   8   0       11.79       -0.78     12.66 o 
   6   8   0      142.47      119.38     13.90 o 
   7   8   0       94.31       96.03     13.47 o 
   8   8   0        3.81      -21.71     20.80 o 
   9   8   0        0.78        5.61     11.88 o 
  10   8   0      273.42      282.12     18.47 o 
  11   8   0       54.79       70.74     14.05 o 
  12   8   0      358.33      368.92     21.72 o 
  13   8   0       32.34       34.85     15.56 o 
   1   9   0      721.98      787.75     47.93 o 
   2   9   0       46.82       47.03     14.29 o 
   3   9   0      140.02      130.33     15.66 o 
   4   9   0       11.88       13.38     13.65 o 
   5   9   0      221.62      194.78     17.51 o 
   6   9   0       75.17       94.81     20.35 o 
   7   9   0       76.43       44.32     23.51 o 
   8   9   0       40.41       47.93     24.42 o 
   9   9   0        2.83      -17.18     23.51 o 
  10   9   0       27.01       15.38     25.32 o 
   0  10   0        4.09       -1.81     22.61 o 
   1  10   0       59.61       70.27     23.51 o 
   2  10   0       87.58       55.19     16.59 o 
   3  10   0        0.54       17.87     15.95 o 
   4  10   0      164.32      142.33     18.51 o 
   5  10   0       11.39       33.46     25.32 o 
   6  10   0      118.89      102.20     27.13 o 
 -20   1   1      186.90      199.78     16.81 o 
 -19   1   1      297.31      305.12     17.54 o 
 -18   1   1      824.81      839.87     28.35 o 
 -17   1   1      179.83      203.66     14.19 o 
 -16   1   1      753.10      784.20     20.63 o 
 -15   1   1      160.65      166.51      8.04 o 
 -14   1   1      156.46      151.14      7.35 o 
 -13   1   1       63.83       80.70      8.45 o 
 -12   1   1      527.37      470.56     10.66 o 
 -11   1   1      740.49      669.00     12.23 o 
 -10   1   1     2489.29     2336.94     32.51 o 
  -9   1   1     2601.87     2578.97     31.11 o 
  -8   1   1     6699.79     6385.05     78.97 o 
  -7   1   1     3276.12     3169.65     39.55 o 
  -6   1   1     2791.70     2724.58     35.53 o 
  -5   1   1     1659.95     1626.95     21.33 o 
  -4   1   1    10957.74    11043.71    155.82 o 
  -3   1   1       43.01       39.38      1.29 o 
  -2   1   1      610.99      576.98      9.56 o 
  -1   1   1     1744.35     1857.34     32.43 o 
   0   1   1     8702.04     9111.03    135.54 o 
   1   1   1       20.59       25.11      1.21 o 
   2   1   1    11148.84    10934.16    175.18 o 
   3   1   1     2715.66     2741.36     44.68 o 
   4   1   1    10159.19    10271.67    132.57 o 
   5   1   1     5657.47     5620.77     73.51 o 
   6   1   1     3414.39     3291.22     41.84 o 
   7   1   1     2642.99     2589.80     38.95 o 
   8   1   1     2742.33     2678.42     41.66 o 
   9   1   1        6.61       13.68      2.43 o 
  10   1   1       89.36       92.43      3.77 o 
  11   1   1       28.17       28.56      3.51 o 
  12   1   1     2064.23     2083.39     32.50 o 
  13   1   1      166.77      151.42      6.87 o 
  14   1   1      883.93      876.83     18.57 o 
  15   1   1      633.62      632.50     19.20 o 
  16   1   1      518.05      493.44     21.78 o 
  17   1   1      165.76      153.51     14.19 o 
  18   1   1      987.77      981.30     56.07 o 
  19   1   1      108.02      110.46     19.83 o 
 -19   2   1       25.54       21.97     11.18 o 
 -18   2   1      137.97      167.11     12.51 o 
 -17   2   1      179.52      186.95     12.05 o 
 -16   2   1      990.17      990.96     30.46 o 
 -15   2   1      755.47      774.60     19.48 o 
 -14   2   1     3007.94     2862.52     51.95 o 
 -13   2   1     2404.96     2360.87     42.65 o 
 -12   2   1     2373.11     2339.87     36.81 o 
 -11   2   1     1139.58     1128.95     18.73 o 
 -10   2   1      990.90      900.90     15.25 o 
  -9   2   1       23.79       21.02      2.65 o 
  -8   2   1        0.72        1.45      2.08 o 
  -7   2   1     3276.43     3659.32     50.22 o 
  -6   2   1      893.46      833.82     12.72 o 
  -5   2   1     5443.52     5559.50     89.37 o 
  -4   2   1     2860.28     2799.62     49.13 o 
  -3   2   1     6302.68     6285.17    108.74 o 
  -2   2   1    68629.73    64640.24   1031.15 o 
  -1   2   1    47074.78    44714.61    864.25 o 
   0   2   1      824.48      811.61     18.21 o 
   1   2   1     2495.41     2510.97     40.06 o 
   2   2   1      357.74      329.73      7.25 o 
   3   2   1     1630.05     1583.46     24.17 o 
   4   2   1       44.88       41.71      1.72 o 
   5   2   1       68.74       63.00      2.25 o 
   6   2   1     2184.22     2276.70     33.09 o 
   7   2   1      256.47      242.27      5.66 o 
   8   2   1     6099.89     6234.94    101.46 o 
   9   2   1     1437.04     1421.75     21.28 o 
  10   2   1     4946.40     4748.92     75.89 o 
  11   2   1     3468.03     3285.72     53.14 o 
  12   2   1     5573.86     5486.90     93.83 o 
  13   2   1     1325.86     1380.93     26.20 o 
  14   2   1        7.76       12.73      5.97 o 
  15   2   1      114.81       99.72      8.32 o 
  16   2   1      404.16      385.65     15.37 o 
  17   2   1      179.84      201.50     12.78 o 
  18   2   1      192.90      237.03     16.50 o 
  19   2   1       95.51       93.26     20.14 o 
 -19   3   1      421.50      468.79     21.58 o 
 -18   3   1       29.31       53.43     11.65 o 
 -17   3   1      373.66      400.56     16.37 o 
 -16   3   1      343.12      365.91     18.94 o 
 -15   3   1      562.03      586.87     15.04 o 
 -14   3   1      144.64      139.02      6.39 o 
 -13   3   1       50.58       45.26      5.03 o 
 -12   3   1      130.85      119.25      4.99 o 
 -11   3   1      321.01      346.46      7.81 o 
 -10   3   1     1347.33     1320.77     21.29 o 
  -9   3   1      171.79      162.67      4.56 o 
  -8   3   1     1807.65     1848.75     25.76 o 
  -7   3   1      503.26      456.65      7.95 o 
  -6   3   1     1107.54     1024.90     16.36 o 
  -5   3   1     2796.41     3111.43     47.02 o 
  -4   3   1       94.87      135.40      3.83 o 
  -3   3   1     3372.29     3604.14     61.74 o 
  -2   3   1     3758.35     3824.16     65.36 o 
  -1   3   1     1848.56     1973.11     37.64 o 
   0   3   1     1566.46     1564.60     37.58 o 
   1   3   1      730.29      814.23     22.00 o 
   2   3   1     3654.21     3551.91     60.70 o 
   3   3   1       20.60       25.18      1.86 o 
   4   3   1     4774.28     4852.93     77.40 o 
   5   3   1     1431.78     1404.46     21.78 o 
   6   3   1      386.08      354.66      7.06 o 
   7   3   1     1797.85     1901.24     29.41 o 
   8   3   1     1712.42     1694.30     26.62 o 
   9   3   1       33.33       35.01      4.33 o 
  10   3   1      225.43      242.71      7.37 o 
  11   3   1        0.67        4.98      4.63 o 
  12   3   1     1431.99     1443.26     27.11 o 
  13   3   1      925.35      901.38     18.94 o 
  14   3   1        5.96        6.32      6.25 o 
  15   3   1      128.59      146.13      8.25 o 
  16   3   1       16.33       13.28      8.57 o 
  17   3   1      164.97      185.25     13.15 o 
  18   3   1      457.92      458.76     18.86 o 
 -18   4   1       67.15       77.28     12.64 o 
 -17   4   1       77.92      120.72     12.38 o 
 -16   4   1        4.01       10.81     10.59 o 
 -15   4   1      114.77      114.62      8.00 o 
 -14   4   1      473.42      465.13     14.49 o 
 -13   4   1       59.22       52.56      5.81 o 
 -12   4   1      165.30      148.16      6.38 o 
 -11   4   1       59.66       67.95      4.05 o 
 -10   4   1        7.01        5.79      3.56 o 
  -9   4   1      109.46      118.76      5.02 o 
  -8   4   1       27.36       35.50      2.79 o 
  -7   4   1      781.73      859.01     14.24 o 
  -6   4   1      689.32      771.17     12.88 o 
  -5   4   1      216.50      203.64      5.47 o 
  -4   4   1       19.43       16.31      2.58 o 
  -3   4   1     1584.19     1704.10     29.72 o 
  -2   4   1      574.07      688.75     16.22 o 
  -1   4   1       32.64       38.69      5.80 o 
   0   4   1      268.03      269.24      9.15 o 
   1   4   1     3806.51     3964.13     84.33 o 
   2   4   1      567.93      637.60     14.99 o 
   3   4   1      228.21      271.47      6.59 o 
   4   4   1      245.93      312.76      6.69 o 
   5   4   1      228.52      277.36      6.55 o 
   6   4   1        0.18        2.91      2.50 o 
   7   4   1       16.51       10.44      2.88 o 
   8   4   1       58.80       58.69      3.90 o 
   9   4   1        0.76        3.30      3.56 o 
  10   4   1      996.12      990.15     18.00 o 
  11   4   1       16.59       20.35      5.19 o 
  12   4   1       51.22       54.10      5.98 o 
  13   4   1       29.87       32.03      6.25 o 
  14   4   1       88.17       97.53      7.44 o 
  15   4   1      100.00      100.63      8.07 o 
  16   4   1        2.32       14.91      9.12 o 
  17   4   1      127.80      145.53     13.58 o 
 -17   5   1      399.04      434.61     17.74 o 
 -16   5   1        6.78       -1.51     10.90 o 
 -15   5   1       38.64       44.87      8.30 o 
 -14   5   1        7.77       10.48      7.07 o 
 -13   5   1       30.35       16.29      8.76 o 
 -12   5   1       59.88       50.08      5.99 o 
 -11   5   1      409.51      397.08     10.34 o 
 -10   5   1      152.69      159.26      5.72 o 
  -9   5   1     1221.72     1218.43     19.96 o 
  -8   5   1      237.63      240.73      6.20 o 
  -7   5   1     1076.73     1140.85     19.69 o 
  -6   5   1      333.43      313.22      7.50 o 
  -5   5   1     1293.90     1288.60     23.37 o 
  -4   5   1     3386.83     3517.63     66.78 o 
  -3   5   1      297.11      298.99      9.44 o 
  -2   5   1     1812.10     1893.98     48.90 o 
  -1   5   1      789.21      793.84     22.27 o 
   0   5   1        4.83        4.84      4.26 o 
   1   5   1     1918.49     1922.97     49.24 o 
   2   5   1       34.68       24.71      3.32 o 
   3   5   1     2687.75     2858.17     55.40 o 
   4   5   1      148.94      126.78      4.49 o 
   5   5   1      406.23      395.67     11.52 o 
   6   5   1     1938.74     2012.08     39.65 o 
   7   5   1      236.31      232.94      6.66 o 
   8   5   1       77.90       77.52      5.47 o 
   9   5   1      875.89      858.62     17.31 o 
  10   5   1        3.71        5.56      6.29 o 
  11   5   1      559.91      532.37     13.21 o 
  12   5   1      167.38      177.37      8.63 o 
  13   5   1      163.96      171.38      9.73 o 
  14   5   1      693.68      739.18     19.75 o 
  15   5   1      429.76      449.71     17.25 o 
  16   5   1       82.32      107.11     12.81 o 
  17   5   1       50.16       65.65     13.19 o 
 -16   6   1        6.81       36.26     14.08 o 
 -15   6   1      525.96      567.80     42.17 o 
 -14   6   1      200.99      240.24     15.12 o 
 -13   6   1      146.32      156.63     12.61 o 
 -12   6   1      104.53      103.00      7.62 o 
 -11   6   1      490.29      502.83     17.06 o 
 -10   6   1       15.86       15.72      5.20 o 
  -9   6   1      305.93      295.79     10.41 o 
  -8   6   1        6.54       -1.97      4.58 o 
  -7   6   1      149.99      135.46      6.31 o 
  -6   6   1        0.86       -7.15      8.59 o 
  -5   6   1       28.44       38.10      5.00 o 
  -4   6   1      680.70      692.77     17.73 o 
  -3   6   1     1797.63     1843.00     48.38 o 
  -2   6   1     1021.00     1022.60     28.54 o 
  -1   6   1      137.20      150.26      7.85 o 
   0   6   1     2250.24     2253.77     57.95 o 
   1   6   1       32.41       41.19      4.72 o 
   2   6   1       10.08       18.30      4.45 o 
   3   6   1      385.42      395.26     16.01 o 
   4   6   1       13.53        6.78      4.84 o 
   5   6   1      107.20      115.85      5.27 o 
   6   6   1      101.23      100.21      5.10 o 
   7   6   1     1140.38     1116.58     29.31 o 
   8   6   1       29.66       24.01      5.00 o 
   9   6   1      239.59      267.35     10.22 o 
  10   6   1      771.56      767.76     20.50 o 
  11   6   1      524.23      547.62     17.56 o 
  12   6   1      145.80      184.44     11.24 o 
  13   6   1        4.42        9.93     11.17 o 
  14   6   1        0.74      -15.98     11.84 o 
  15   6   1       97.67      123.05     14.87 o 
 -15   7   1        7.51        4.04     13.31 o 
 -14   7   1        0.37       -9.88     11.94 o 
 -13   7   1        1.60        4.64     11.39 o 
 -12   7   1       24.90       44.57     12.71 o 
 -11   7   1       31.97       39.55     11.88 o 
 -10   7   1       62.90       53.01      9.39 o 
  -9   7   1       51.98       45.03     18.07 o 
  -8   7   1      123.10      110.52      7.16 o 
  -7   7   1      243.84      229.26      9.20 o 
  -6   7   1      371.75      347.64     13.95 o 
  -5   7   1       52.56       65.52     11.18 o 
  -4   7   1       51.42       60.89     11.18 o 
  -3   7   1     2228.41     2155.31     68.43 o 
  -2   7   1        2.60        5.56      6.58 o 
  -1   7   1      971.83      943.62     27.48 o 
   0   7   1       29.63       31.00      6.56 o 
   1   7   1       36.28       32.26      6.64 o 
   2   7   1       85.76       76.46      7.56 o 
   3   7   1      223.63      226.31     13.65 o 
   4   7   1      603.17      582.35     24.47 o 
   5   7   1      345.79      280.66     15.43 o 
   6   7   1      202.08      155.00     12.36 o 
   7   7   1       72.20       71.46      6.49 o 
   8   7   1        0.54       -1.87      9.70 o 
   9   7   1      441.63      401.20     20.35 o 
  10   7   1       21.46       10.50     10.32 o 
  11   7   1       34.72       44.07     11.04 o 
  12   7   1       61.66       49.85     11.96 o 
  13   7   1      214.17      215.56     17.77 o 
  14   7   1      402.17      430.44     20.13 o 
 -13   8   1      227.01      238.09     19.12 o 
 -12   8   1      172.79      172.81     16.71 o 
 -11   8   1       26.37       26.06     12.87 o 
 -10   8   1       20.51        5.25     17.18 o 
  -9   8   1       75.66       71.16     12.19 o 
  -8   8   1      124.54      119.77     10.71 o 
  -7   8   1       12.25        4.61     12.60 o 
  -6   8   1        1.24      -13.52     11.71 o 
  -5   8   1       35.31       28.52     12.46 o 
  -4   8   1       39.50       37.53     12.15 o 
  -3   8   1        1.17        4.07     11.51 o 
  -2   8   1        4.94       -1.34     15.38 o 
  -1   8   1      387.36      390.62     20.99 o 
   0   8   1      107.15      117.73     14.92 o 
   1   8   1        6.16      -12.61     10.82 o 
   2   8   1      203.52      187.56     14.67 o 
   3   8   1      160.11      118.87     13.65 o 
   4   8   1       30.16       30.20     11.95 o 
   5   8   1        2.50       -5.28     11.04 o 
   6   8   1        7.79        0.90     19.90 o 
   7   8   1        9.89       17.18     20.80 o 
   8   8   1      121.74       96.77     23.51 o 
   9   8   1      631.38      627.67     37.08 o 
  10   8   1      210.06      223.52     17.82 o 
  11   8   1      108.55      125.65     16.30 o 
  12   8   1        8.46      -10.87     18.09 o 
 -10   9   1       55.53       35.27     25.32 o 
  -9   9   1       22.16        8.14     24.42 o 
  -8   9   1        1.24       12.66     23.51 o 
  -7   9   1        2.64       -0.37     14.94 o 
  -6   9   1       22.80       27.07     21.25 o 
  -5   9   1      303.83      245.74     18.86 o 
  -4   9   1      598.43      562.00     28.78 o 
  -3   9   1      107.61      118.44     15.66 o 
  -2   9   1       98.37       64.75     14.38 o 
  -1   9   1       14.48       -4.52     13.38 o 
   0   9   1        1.35      -10.42     13.38 o 
   1   9   1       44.84       42.18     13.90 o 
   2   9   1       71.10       59.18     14.12 o 
   3   9   1       21.25       40.62     14.02 o 
   4   9   1      257.15      245.48     38.89 o 
   5   9   1      174.08      156.46     26.23 o 
   6   9   1       70.21       20.80     23.51 o 
   7   9   1       69.59       56.98     25.32 o 
   8   9   1       77.54      109.43     26.23 o 
   9   9   1       88.98       69.64     27.13 o 
  10   9   1       24.62       21.71     26.23 o 
  -7  10   1      108.49      107.63     27.13 o 
  -6  10   1       13.80       10.38     17.23 o 
  -5  10   1      376.36      374.43     33.46 o 
  -4  10   1      133.46      103.49     17.91 o 
  -3  10   1      198.36      185.66     19.50 o 
  -2  10   1      197.39      202.35     19.50 o 
  -1  10   1      111.10      105.78     17.58 o 
   0  10   1        4.46        9.69     15.58 o 
   1  10   1        0.61       11.69     15.95 o 
   2  10   1      120.84      148.05     18.79 o 
   3  10   1       77.96       86.82     17.37 o 
   4  10   1        6.81      -14.47     24.42 o 
   5  10   1       71.81       72.35     27.13 o 
   6  10   1      189.75      155.56     29.85 o 
 -20   0   2       23.41       82.30     26.23 o 
 -19   0   2      788.27      795.50     34.52 o 
 -18   0   2       85.16       96.38     16.22 o 
 -17   0   2      950.04      953.59     64.67 o 
 -16   0   2     1368.56     1478.10     49.61 o 
 -15   0   2     1852.00     1742.19     59.97 o 
 -14   0   2     4532.62     4333.38    108.66 o 
 -13   0   2     1455.22     1443.91     38.63 o 
 -12   0   2      165.34      151.89      8.78 o 
 -11   0   2     2164.14     2027.18     53.24 o 
 -10   0   2     1370.94     1253.92     28.93 o 
  -9   0   2     6036.99     6445.52    122.80 o 
  -8   0   2     1615.47     2031.81     39.59 o 
  -7   0   2    10294.09    10358.30    196.01 o 
  -6   0   2    44247.95    44542.64    842.52 o 
  -5   0   2     3050.49     3649.72     78.57 o 
  -4   0   2    92395.04    87714.94   2919.01 o 
  -3   0   2    14144.89    14668.46    428.98 o 
  -2   0   2     5018.17     5016.82    205.30 o 
  -1   0   2     4186.08     4476.88    182.69 o 
   0   0   2    10369.47    10637.13    306.33 o 
   1   0   2     9610.08     9144.46    196.27 o 
   2   0   2     3597.29     3381.42     87.99 o 
   3   0   2     2501.78     2629.38     56.76 o 
   4   0   2     1460.62     1409.47     24.80 o 
   5   0   2     1830.29     1752.35     30.76 o 
   6   0   2     3631.69     3350.72     64.38 o 
   7   0   2     4551.49     4665.17     76.99 o 
   8   0   2    14249.71    14263.08    384.51 o 
   9   0   2     1933.41     1616.09     35.68 o 
  10   0   2    10286.15    10207.18    213.58 o 
  11   0   2     8851.97     8207.19    172.63 o 
  12   0   2       46.92       41.30      6.23 o 
  13   0   2      421.10      428.45     14.11 o 
  14   0   2        4.56        6.28     13.44 o 
  15   0   2      362.98      331.02     28.04 o 
  16   0   2      564.73      523.66     38.89 o 
  17   0   2       18.79       21.71     23.51 o 
 -20   1   2      411.68      434.70     20.48 o 
 -19   1   2       80.23       89.42     14.23 o 
 -18   1   2      364.95      380.24     20.59 o 
 -17   1   2      426.24      442.78     19.13 o 
 -16   1   2      243.64      223.05     10.03 o 
 -15   1   2       66.46       79.55      7.75 o 
 -14   1   2       47.02       23.76      6.00 o 
 -13   1   2     1296.29     1249.55     22.46 o 
 -12   1   2      203.87      219.71      6.70 o 
 -11   1   2     2191.79     2078.21     32.75 o 
 -10   1   2     6135.38     6220.08     85.25 o 
  -9   1   2      293.77      340.84      5.97 o 
  -8   1   2     6268.00     6123.65     83.33 o 
  -7   1   2     1787.63     1857.42     24.58 o 
  -6   1   2      134.37      150.20      3.45 o 
  -5   1   2    17948.56    18122.78    255.61 o 
  -4   1   2     6222.82     6483.93     91.76 o 
  -3   1   2     6233.45     6448.49     91.29 o 
  -2   1   2       23.67       27.12      1.17 o 
  -1   1   2    21318.45    21276.87    318.50 o 
   0   1   2     2148.14     2322.87     30.75 o 
   1   1   2      694.61      678.30     15.44 o 
   2   1   2    20025.25    19914.96    317.93 o 
   3   1   2     1352.12     1402.18     23.00 o 
   4   1   2     2596.64     2604.13     39.64 o 
   5   1   2    10986.65    10864.44    155.36 o 
   6   1   2      396.78      448.94      6.01 o 
   7   1   2      398.37      327.16      5.16 o 
   8   1   2      426.84      390.47      6.05 o 
   9   1   2     1139.58     1124.36     16.99 o 
  10   1   2      309.97      314.39      6.60 o 
  11   1   2      446.21      420.37      8.70 o 
  12   1   2     1525.51     1459.70     23.72 o 
  13   1   2      150.82      136.23      8.99 o 
  14   1   2     2016.92     1989.38     40.18 o 
  15   1   2      381.61      374.63     21.54 o 
  16   1   2      519.20      506.46     26.53 o 
  17   1   2      949.46      993.05     56.07 o 
  18   1   2       49.79       47.76     18.22 o 
 -20   2   2        4.94       33.95     19.06 o 
 -19   2   2       69.72       80.45     14.34 o 
 -18   2   2      526.68      496.19     21.55 o 
 -17   2   2      114.56      127.58     11.24 o 
 -16   2   2      288.29      238.25     11.95 o 
 -15   2   2      302.64      290.93     10.77 o 
 -14   2   2      948.66      885.42     20.77 o 
 -13   2   2      434.03      414.79     11.74 o 
 -12   2   2        0.21        4.17      3.68 o 
 -11   2   2      280.40      248.22      6.32 o 
 -10   2   2      397.71      374.71      7.91 o 
  -9   2   2      612.27      626.92      9.88 o 
  -8   2   2      339.26      353.22      6.68 o 
  -7   2   2     2340.47     2521.02     38.74 o 
  -6   2   2      436.72      418.38      7.54 o 
  -5   2   2      134.90      148.32      3.67 o 
  -4   2   2      130.53      163.66      4.09 o 
  -3   2   2        1.69       17.74      1.48 o 
  -2   2   2     3495.33     3603.76     62.72 o 
  -1   2   2      243.84      243.96      4.80 o 
   0   2   2     3576.50     3563.59     62.64 o 
   1   2   2     6345.07     6197.59    107.26 o 
   2   2   2       27.11       16.20      1.81 o 
   3   2   2      916.11      907.05     16.40 o 
   4   2   2     1277.51     1252.10     20.91 o 
   5   2   2        0.11        1.08      1.85 o 
   6   2   2       72.27       84.90      2.87 o 
   7   2   2      967.28      880.06     13.79 o 
   8   2   2      148.86      146.94      3.59 o 
   9   2   2      790.75      748.87     12.80 o 
  10   2   2        5.90       10.29      3.43 o 
  11   2   2      216.86      219.97      6.25 o 
  12   2   2        6.61        9.50      5.09 o 
  13   2   2      400.80      386.87     10.98 o 
  14   2   2       49.27       44.88      6.42 o 
  15   2   2       15.66        9.01      7.49 o 
  16   2   2       88.01      116.49     12.35 o 
  17   2   2       71.34       83.69     17.91 o 
  18   2   2       15.58       15.83     18.55 o 
 -19   3   2      455.15      480.92     23.56 o 
 -18   3   2      169.99      158.14     12.86 o 
 -17   3   2       38.87       29.25      9.22 o 
 -16   3   2       84.91       88.60     13.44 o 
 -15   3   2        8.51       15.58      6.70 o 
 -14   3   2      117.35      112.64      6.31 o 
 -13   3   2       16.62        8.93      4.87 o 
 -12   3   2     3461.04     3274.60     50.65 o 
 -11   3   2      263.04      255.00      6.52 o 
 -10   3   2      816.03      738.18     12.96 o 
  -9   3   2     8610.62     8565.95    147.40 o 
  -8   3   2      161.48      146.91      5.16 o 
  -7   3   2     1289.06     1244.15     21.17 o 
  -6   3   2     6775.86     6917.98    103.89 o 
  -5   3   2       35.16       34.50      2.86 o 
  -4   3   2       19.00       19.10      2.46 o 
  -3   3   2     2167.33     2176.42     35.08 o 
  -2   3   2     5560.30     5883.60     93.42 o 
  -1   3   2     1801.54     1825.06     29.58 o 
   0   3   2      399.99      340.55      6.62 o 
   1   3   2     9836.84     9929.69    171.46 o 
   2   3   2     1671.89     1645.95     26.66 o 
   3   3   2     3435.75     3163.84     50.64 o 
   4   3   2     5690.67     5754.80     99.04 o 
   5   3   2      194.65      211.88      4.71 o 
   6   3   2     3229.02     3163.99     45.74 o 
   7   3   2      655.83      731.00     11.85 o 
   8   3   2       85.12      102.46      3.87 o 
   9   3   2      318.61      319.07     11.75 o 
  10   3   2     2814.33     2815.25     49.30 o 
  11   3   2      142.83      139.63      6.42 o 
  12   3   2       49.62       50.02      5.81 o 
  13   3   2     3068.56     3050.90     59.23 o 
  14   3   2       62.01       69.53      6.95 o 
  15   3   2      270.56      254.27     10.47 o 
  16   3   2     1120.59     1176.84     30.75 o 
  17   3   2        3.66        5.48     11.21 o 
  18   3   2      302.41      348.61     32.56 o 
 -19   4   2       45.79       63.38     13.17 o 
 -18   4   2      273.00      289.10     15.37 o 
 -17   4   2       88.38       65.42     11.60 o 
 -16   4   2      579.75      648.04     26.64 o 
 -15   4   2     1409.93     1446.38     31.04 o 
 -14   4   2       78.49       93.90      6.04 o 
 -13   4   2     1471.07     1457.82     25.67 o 
 -12   4   2      384.42      415.23      9.68 o 
 -11   4   2       58.99       61.53      4.45 o 
 -10   4   2      565.74      531.76      9.27 o 
  -9   4   2        4.29        1.18      3.25 o 
  -8   4   2      214.96      182.43      5.06 o 
  -7   4   2       59.31       55.83      3.31 o 
  -6   4   2     4912.05     4808.85     72.34 o 
  -5   4   2     4533.87     4688.22     74.95 o 
  -4   4   2      488.00      467.57      8.89 o 
  -3   4   2    14389.17    14669.55    232.59 o 
  -2   4   2      644.70      649.68     10.49 o 
  -1   4   2      432.60      428.34      8.85 o 
   0   4   2     1318.21     1287.63     25.68 o 
   1   4   2        3.94        3.52      2.54 o 
   2   4   2      617.63      673.18     20.41 o 
   3   4   2      554.89      531.04     10.55 o 
   4   4   2     2464.64     2428.13     45.40 o 
   5   4   2       49.52       57.52      4.03 o 
   6   4   2     1547.61     1576.25     26.47 o 
   7   4   2     3358.28     3483.39     56.73 o 
   8   4   2      684.30      702.96     16.00 o 
   9   4   2     2738.51     2736.24     59.50 o 
  10   4   2     3174.05     3320.45     71.87 o 
  11   4   2       26.12       35.69      5.53 o 
  12   4   2      516.35      537.91     16.95 o 
  13   4   2       43.30       33.85      6.39 o 
  14   4   2        0.26        6.60      8.15 o 
  15   4   2       79.22       83.78      9.50 o 
  16   4   2       35.30       31.77      9.67 o 
  17   4   2      183.49      197.99     14.18 o 
 -18   5   2        1.55      -11.48     12.30 o 
 -17   5   2        8.09        3.59     11.59 o 
 -16   5   2      127.68      143.97     12.38 o 
 -15   5   2       62.96       59.03     10.39 o 
 -14   5   2        9.59       11.46      6.15 o 
 -13   5   2        0.17        3.63      5.11 o 
 -12   5   2      472.96      520.31     11.49 o 
 -11   5   2       74.53       74.29      4.69 o 
 -10   5   2       12.59        7.33      3.76 o 
  -9   5   2      242.55      226.31      6.26 o 
  -8   5   2       86.39       89.35      4.14 o 
  -7   5   2      903.41      836.34     15.04 o 
  -6   5   2      246.70      271.61      6.82 o 
  -5   5   2      318.90      290.97      6.99 o 
  -4   5   2      644.77      697.24     13.55 o 
  -3   5   2      241.97      244.80      6.87 o 
  -2   5   2     3848.29     3848.54     72.99 o 
  -1   5   2      345.83      324.82      9.73 o 
   0   5   2     1672.47     1718.82     37.80 o 
   1   5   2      277.76      256.80      8.43 o 
   2   5   2       59.56       62.81      4.49 o 
   3   5   2     1879.25     1835.24     68.66 o 
   4   5   2        5.05        4.24      3.32 o 
   5   5   2       71.36       68.13      4.40 o 
   6   5   2     2457.46     2521.62     57.53 o 
   7   5   2       24.58       36.47      3.64 o 
   8   5   2       30.27       46.86      5.62 o 
   9   5   2       13.19       17.06      5.30 o 
  10   5   2      234.39      221.42     12.01 o 
  11   5   2       34.60       46.34      6.09 o 
  12   5   2      665.53      651.71     17.42 o 
  13   5   2       39.66       28.42      8.36 o 
  14   5   2        5.66       -4.32     10.02 o 
  15   5   2       68.18       78.40     11.95 o 
  16   5   2      134.30      187.91     14.22 o 
 -17   6   2       77.75      116.00     15.67 o 
 -16   6   2       22.64       25.54     13.43 o 
 -15   6   2        1.34       -5.31     12.11 o 
 -14   6   2       13.07       17.06      9.14 o 
 -13   6   2       52.36       67.01      7.62 o 
 -12   6   2        2.39       -0.20      5.42 o 
 -11   6   2      256.58      243.80      7.41 o 
 -10   6   2      141.34      162.21      5.96 o 
  -9   6   2       98.72      109.21      5.97 o 
  -8   6   2      429.13      394.64     10.21 o 
  -7   6   2     1688.52     1684.17     30.45 o 
  -6   6   2     1381.28     1395.24     27.82 o 
  -5   6   2      959.95      938.10     19.34 o 
  -4   6   2      287.41      301.93     29.39 o 
  -3   6   2      345.87      342.04     17.58 o 
  -2   6   2      922.15      936.92     26.80 o 
  -1   6   2      223.09      211.08     10.32 o 
   0   6   2      238.94      252.27     10.42 o 
   1   6   2       71.21       48.91      4.79 o 
   2   6   2       14.47        6.86      4.53 o 
   3   6   2      289.19      293.30      9.03 o 
   4   6   2      558.13      577.92     16.64 o 
   5   6   2     1113.25     1077.15     38.64 o 
   6   6   2       40.81       47.58      5.24 o 
   7   6   2        0.40        2.70      4.82 o 
   8   6   2      580.38      572.09     16.35 o 
   9   6   2       12.07        3.19      7.18 o 
  10   6   2      176.65      164.27     11.92 o 
  11   6   2      371.70      407.35     18.08 o 
  12   6   2      324.89      352.73     16.69 o 
  13   6   2       47.37       46.34     12.23 o 
  14   6   2      352.86      376.90     18.78 o 
  15   6   2      602.38      599.25     24.99 o 
 -15   7   2       54.83       40.66     15.85 o 
 -14   7   2        0.27       -8.63     13.38 o 
 -13   7   2      266.74      299.23     19.12 o 
 -12   7   2      134.75      163.05     15.19 o 
 -11   7   2      439.04      475.63     19.30 o 
 -10   7   2       25.48       32.53      7.86 o 
  -9   7   2      200.64      184.72      8.32 o 
  -8   7   2      146.14      167.98      9.20 o 
  -7   7   2      124.99      108.16      7.07 o 
  -6   7   2      403.78      387.77     21.90 o 
  -5   7   2      302.74      315.27     17.27 o 
  -4   7   2      103.92      106.85     17.18 o 
  -3   7   2     2505.76     2476.53     94.06 o 
  -2   7   2      191.57      210.30     14.03 o 
  -1   7   2        5.74       -0.53     23.97 o 
   0   7   2        4.04       -0.56      9.13 o 
   1   7   2      162.42      159.99     12.36 o 
   2   7   2      335.71      377.49     26.23 o 
   3   7   2        9.31       19.93      8.87 o 
   4   7   2      382.98      371.97     33.92 o 
   5   7   2      277.87      294.36     18.54 o 
   6   7   2      128.10      118.48     20.80 o 
   7   7   2      802.39      774.18     38.89 o 
   8   7   2      150.68      178.17     11.74 o 
   9   7   2      489.12      484.48     30.55 o 
  10   7   2        8.89        2.72     10.36 o 
  11   7   2      241.06      222.56     14.32 o 
  12   7   2        3.79        5.61     11.84 o 
  13   7   2      105.71      122.52     15.87 o 
 -13   8   2        0.45        1.08     14.05 o 
 -12   8   2       14.18        9.55     12.87 o 
 -11   8   2       85.93       82.13     13.55 o 
 -10   8   2       48.91       44.59     10.17 o 
  -9   8   2       11.37       13.64      8.93 o 
  -8   8   2       84.38       67.43      9.50 o 
  -7   8   2        0.68       10.61     13.10 o 
  -6   8   2      537.30      576.43     50.65 o 
  -5   8   2     1755.19     1799.80     85.02 o 
  -4   8   2       54.81       80.55     13.10 o 
  -3   8   2      254.31      238.26     16.22 o 
  -2   8   2     1261.34     1246.91     44.11 o 
  -1   8   2       87.74       62.62     12.36 o 
   0   8   2       43.40       12.95     11.07 o 
   1   8   2      378.90      359.01     20.14 o 
   2   8   2      150.59      154.08     14.12 o 
   3   8   2       14.08        8.14     18.99 o 
   4   8   2       13.53       13.42     11.04 o 
   5   8   2      125.40      151.04     23.51 o 
   6   8   2      206.40      126.62     24.42 o 
   7   8   2      139.36      128.43     24.42 o 
   9   8   2      199.73      157.37     27.13 o 
  10   8   2       23.36       20.19     14.05 o 
  11   8   2        7.16       10.26     14.54 o 
 -11   9   2        4.30       29.65     16.28 o 
 -10   9   2       24.16       23.78     13.14 o 
  -9   9   2       27.94       41.34     16.22 o 
  -8   9   2       81.13       69.00     16.59 o 
  -7   9   2        9.03        2.58     15.02 o 
  -6   9   2        3.29      -13.91     14.38 o 
  -5   9   2      292.27      300.24     25.78 o 
  -4   9   2       30.63       34.37     14.71 o 
  -3   9   2      422.53      362.49     21.36 o 
  -2   9   2       13.04       17.18     13.90 o 
  -1   9   2        3.85        6.46     13.47 o 
   0   9   2        2.50        7.32     19.90 o 
   1   9   2       27.28       30.01     13.47 o 
   2   9   2      196.81      179.12     16.30 o 
   3   9   2      366.01      335.78     20.20 o 
   4   9   2      129.06      132.95     26.23 o 
   5   9   2        1.36       13.57     23.51 o 
   6   9   2       67.22       67.83     25.32 o 
   8   9   2       32.32       32.56     26.23 o 
   9   9   2        5.84       23.51     26.23 o 
  -7  10   2        0.13      -14.02     16.63 o 
  -6  10   2      201.21      193.17     20.43 o 
  -5  10   2        3.44      -12.82     16.22 o 
  -4  10   2      150.51      104.79     20.35 o 
  -3  10   2      282.04      260.59     28.49 o 
  -2  10   2       54.94       41.20     24.87 o 
  -1  10   2       13.43       27.35     16.07 o 
   0  10   2       30.34       34.84     26.23 o 
   1  10   2       23.14       15.30     15.65 o 
   2  10   2       48.58       31.65     26.23 o 
   3  10   2        6.66       -9.04     26.23 o 
   4  10   2       96.66       75.97     28.94 o 
   5  10   2       52.56       57.88     28.04 o 
 -20   1   3      139.22      167.69     16.44 o 
 -19   1   3      157.47      143.80     15.12 o 
 -18   1   3       34.00       18.12     12.51 o 
 -17   1   3       31.55       61.96     12.35 o 
 -16   1   3        0.99        3.73      7.34 o 
 -15   1   3      187.19      179.32      8.86 o 
 -14   1   3     1053.09      989.23     22.40 o 
 -13   1   3     1106.77     1086.72     21.60 o 
 -12   1   3     1496.56     1368.42     25.96 o 
 -11   1   3     3195.00     3203.91     49.79 o 
 -10   1   3     1859.01     1715.77     27.25 o 
  -9   1   3      864.20      882.33     14.62 o 
  -8   1   3     3631.03     3748.43     56.94 o 
  -7   1   3     1243.66     1376.59     21.61 o 
  -6   1   3      311.98      372.61      7.31 o 
  -5   1   3     2612.60     2901.05     47.05 o 
  -4   1   3    10199.68    10581.58    169.31 o 
  -3   1   3      685.95      734.82     12.45 o 
  -2   1   3     3572.09     3825.00     61.60 o 
  -1   1   3     3600.95     3750.94     52.96 o 
   0   1   3     9875.50     9928.14    137.57 o 
   1   1   3    10917.79    11142.81    191.60 o 
   2   1   3     3235.91     3181.69     51.26 o 
   3   1   3     5992.33     5992.68     96.06 o 
   4   1   3     2763.70     2843.64     46.20 o 
   5   1   3      303.13      271.51      5.65 o 
   6   1   3       25.52       15.12      2.09 o 
   7   1   3      125.89      139.74      4.67 o 
   8   1   3     2603.60     2583.66     39.06 o 
   9   1   3      143.91      136.14      4.22 o 
  10   1   3      577.49      550.12      9.93 o 
  11   1   3      602.32      575.22     12.15 o 
  12   1   3     2012.71     1924.99     35.53 o 
  13   1   3      780.60      753.92     16.96 o 
  14   1   3     1539.67     1486.55     41.07 o 
  15   1   3      638.71      625.14     29.42 o 
  16   1   3       63.44       61.50     17.27 o 
  17   1   3      332.98      329.83     23.97 o 
  18   1   3       48.26       19.45     19.19 o 
 -20   2   3      334.17      366.15     19.96 o 
 -19   2   3      218.30      230.47     16.86 o 
 -18   2   3      323.42      344.50     23.00 o 
 -17   2   3     1267.61     1306.39     38.29 o 
 -16   2   3     1612.43     1547.91     42.64 o 
 -15   2   3     1112.52     1127.21     25.39 o 
 -14   2   3      664.18      660.35     16.94 o 
 -13   2   3      762.34      789.63     16.40 o 
 -12   2   3       75.17       86.60      4.53 o 
 -11   2   3      309.13      371.71      8.06 o 
 -10   2   3      683.48      710.47     12.40 o 
  -9   2   3     1335.16     1266.50     20.45 o 
  -8   2   3    10054.24    10401.17    156.86 o 
  -7   2   3     4186.44     4140.28     59.04 o 
  -6   2   3     7769.05     7977.63    112.94 o 
  -5   2   3     5135.06     5139.88     72.97 o 
  -4   2   3     1179.45     1216.28     20.23 o 
  -3   2   3    18303.86    19201.99    287.04 o 
  -2   2   3      317.63      311.70      6.23 o 
  -1   2   3     3249.27     3244.45     48.53 o 
   0   2   3      500.79      506.05      7.35 o 
   1   2   3      272.19      270.78      8.09 o 
   2   2   3     1976.87     2155.66     37.59 o 
   3   2   3     1445.18     1729.24     28.52 o 
   4   2   3     5216.65     5386.56     86.57 o 
   5   2   3     4545.29     4382.48     70.79 o 
   6   2   3    12017.11    12437.12    198.85 o 
   7   2   3     6366.62     6094.64    105.07 o 
   8   2   3     2396.91     2220.58     31.80 o 
   9   2   3     4630.95     4527.47     67.46 o 
  10   2   3     1875.98     1781.68     27.84 o 
  11   2   3      787.84      781.02     15.16 o 
  12   2   3        1.37       -1.68      5.31 o 
  13   2   3      244.43      240.80      8.61 o 
  14   2   3       65.95       67.58      8.04 o 
  15   2   3        5.67       22.75      9.04 o 
  16   2   3      934.18      946.02     53.36 o 
  17   2   3      345.28      350.66     34.37 o 
 -20   3   3        6.41        5.91     14.88 o 
 -19   3   3      111.62      130.04     15.97 o 
 -18   3   3       12.00       31.46     13.50 o 
 -17   3   3       20.79       28.87     10.38 o 
 -16   3   3       72.72       85.17     10.35 o 
 -15   3   3       72.35       72.26      7.72 o 
 -14   3   3      596.23      573.42     14.24 o 
 -13   3   3      181.24      178.87      6.52 o 
 -12   3   3      600.44      586.62     16.48 o 
 -11   3   3      475.01      461.34     10.23 o 
 -10   3   3       50.08       54.21      4.59 o 
  -9   3   3     3993.81     4021.42     70.10 o 
  -8   3   3     1175.03     1222.15     22.56 o 
  -7   3   3     1061.50     1100.54     18.98 o 
  -6   3   3      586.51      551.66      9.81 o 
  -5   3   3        0.71        4.33      2.15 o 
  -4   3   3      189.12      195.12      7.08 o 
  -3   3   3      486.66      532.00     10.85 o 
  -2   3   3     7100.27     7614.47    121.34 o 
  -1   3   3      581.29      557.32      9.29 o 
   0   3   3      109.24      115.24      3.13 o 
   1   3   3     5991.79     6236.58    108.00 o 
   2   3   3       30.79       44.78      2.61 o 
   3   3   3     1745.34     1738.73     30.77 o 
   4   3   3     3685.23     3810.24     66.14 o 
   5   3   3      256.24      251.20      7.48 o 
   6   3   3       15.10       36.37      4.48 o 
   7   3   3        0.69        1.94      3.05 o 
   8   3   3      335.49      398.29      9.69 o 
   9   3   3       24.01       21.05      3.73 o 
  10   3   3      231.78      239.45      7.95 o 
  11   3   3      329.56      329.09      9.60 o 
  12   3   3      423.85      456.55     12.30 o 
  13   3   3      178.59      214.01      8.67 o 
  14   3   3      852.38      894.01     21.67 o 
  15   3   3      108.28      138.19     16.92 o 
  16   3   3      302.33      376.48     18.60 o 
  17   3   3       24.52       37.99     18.55 o 
 -19   4   3        4.84        6.05     12.50 o 
 -18   4   3      287.27      269.31     18.28 o 
 -17   4   3        6.75      -16.84     11.23 o 
 -16   4   3       16.75       33.23      8.81 o 
 -15   4   3      125.66      120.64      9.29 o 
 -14   4   3       65.91       49.52      8.09 o 
 -13   4   3        6.19       10.17      5.08 o 
 -12   4   3        1.16        9.39      4.50 o 
 -11   4   3       63.07       74.63      5.54 o 
 -10   4   3       53.33       58.98      5.10 o 
  -9   4   3        6.45        6.99      3.79 o 
  -8   4   3      308.56      314.45      7.95 o 
  -7   4   3      982.81      969.55     17.15 o 
  -6   4   3       21.52       14.38      3.00 o 
  -5   4   3      545.74      573.25      9.42 o 
  -4   4   3      950.08      912.03     15.74 o 
  -3   4   3       11.90       18.18      2.23 o 
  -2   4   3      103.13      117.51      3.22 o 
  -1   4   3     1665.76     1893.80     28.84 o 
   0   4   3        1.97        1.96      2.45 o 
   1   4   3      116.78      128.23      4.09 o 
   2   4   3      172.72      205.55      5.86 o 
   3   4   3      262.05      208.53      8.09 o 
   4   4   3      166.62      226.54      6.37 o 
   5   4   3       20.59       41.22      3.46 o 
   6   4   3      558.18      552.15     10.90 o 
   7   4   3       71.75       80.02      4.20 o 
   8   4   3      174.21      188.51      7.82 o 
   9   4   3      167.24      164.09      9.63 o 
  10   4   3      867.69      915.88     20.69 o 
  11   4   3      570.40      591.09     14.14 o 
  12   4   3      481.20      478.27     14.70 o 
  13   4   3     1079.54     1060.01     28.58 o 
  14   4   3      145.35      163.28     10.05 o 
  15   4   3      111.47      127.15     12.23 o 
  16   4   3        2.90       16.83     13.95 o 
 -18   5   3        5.26       11.95     12.46 o 
 -17   5   3       45.61       34.92     14.23 o 
 -16   5   3       34.95       40.48     13.18 o 
 -15   5   3       91.11      110.18     13.10 o 
 -14   5   3       21.97       24.03      5.44 o 
 -13   5   3      726.52      716.41     14.19 o 
 -12   5   3       46.32       56.07      4.73 o 
 -11   5   3      955.70      956.99     16.83 o 
 -10   5   3     2309.42     2295.64     36.38 o 
  -9   5   3       22.21       24.96      3.92 o 
  -8   5   3      144.79      136.10      4.83 o 
  -7   5   3      375.82      361.40      7.88 o 
  -6   5   3        5.16       11.38      2.93 o 
  -5   5   3      840.19      889.60     16.83 o 
  -4   5   3      345.87      341.95      8.19 o 
  -3   5   3      464.53      476.65      9.20 o 
  -2   5   3     3047.72     3236.62     77.61 o 
  -1   5   3     2817.50     2952.22     80.60 o 
   0   5   3     4341.58     4451.74     95.07 o 
   1   5   3       11.61        9.09      4.16 o 
   2   5   3     3829.64     3740.16     97.55 o 
   3   5   3      748.28      754.85     35.47 o 
   4   5   3        5.47        2.53      4.65 o 
   5   5   3     1140.81     1138.55     28.25 o 
   6   5   3      149.81      166.93      9.57 o 
   7   5   3      218.88      198.95      8.02 o 
   8   5   3       62.34       72.07      5.87 o 
   9   5   3     1392.89     1370.26     29.76 o 
  10   5   3       64.43       64.52      7.33 o 
  11   5   3      111.15      126.58     10.04 o 
  12   5   3      198.11      214.96     10.23 o 
  13   5   3      307.73      315.81     12.21 o 
  14   5   3       98.79       86.60     11.72 o 
  15   5   3      175.27      221.85     21.28 o 
 -17   6   3      135.89      164.55     15.97 o 
 -16   6   3       15.25       14.51     12.78 o 
 -15   6   3      255.44      267.05     15.67 o 
 -14   6   3       86.98       84.32      8.29 o 
 -13   6   3       51.85       52.95      6.10 o 
 -12   6   3        0.28        0.70      4.74 o 
 -11   6   3       68.48       62.34      5.55 o 
 -10   6   3       85.67       85.42      5.67 o 
  -9   6   3        7.54       12.97      4.31 o 
  -8   6   3        2.60        1.52      3.84 o 
  -7   6   3     1955.02     1943.41     32.16 o 
  -6   6   3      426.84      608.86     14.34 o 
  -5   6   3        6.31        5.94      3.56 o 
  -4   6   3     3066.87     2970.35     63.11 o 
  -2   6   3      126.55      124.33      8.20 o 
  -1   6   3      961.30      969.51     33.04 o 
   0   6   3       57.09       59.78      7.01 o 
   1   6   3       14.15       24.52      5.71 o 
   2   6   3      181.76      174.48     11.32 o 
   3   6   3     1320.01     1298.91     78.83 o 
   4   6   3       12.12        7.76      6.07 o 
   5   6   3      649.56      605.06     34.11 o 
   6   6   3      678.19      707.51     27.68 o 
   7   6   3      121.91      140.68      7.69 o 
   8   6   3     1159.92     1144.43     50.60 o 
   9   6   3       74.04       90.85     10.50 o 
  10   6   3      210.42      196.30     12.97 o 
  11   6   3      879.62      935.34     35.16 o 
  12   6   3        0.65        5.24     11.41 o 
  13   6   3        8.53       14.97     12.61 o 
  14   6   3       25.11       15.63     13.43 o 
 -15   7   3        0.61        0.25     14.54 o 
 -14   7   3       13.65       18.62     13.38 o 
 -13   7   3       70.34       99.60     12.06 o 
 -12   7   3        9.32        7.96      8.96 o 
 -11   7   3      173.57      148.51      9.01 o 
 -10   7   3      286.30      284.44     10.39 o 
  -9   7   3      268.83      260.54     13.38 o 
  -8   7   3       67.90       59.13      5.93 o 
  -7   7   3      575.83      559.16     17.49 o 
  -6   7   3        6.91        6.96      8.46 o 
  -5   7   3        3.87        2.63     10.42 o 
  -4   7   3      188.12      152.22     13.01 o 
  -3   7   3       52.10       35.96     10.82 o 
  -2   7   3       22.74       12.89      9.99 o 
  -1   7   3        4.56        3.83      9.34 o 
   0   7   3      606.02      563.37     32.11 o 
   1   7   3      443.00      413.52     28.94 o 
   2   7   3      142.89      119.91     23.97 o 
   3   7   3       48.64       52.96      9.70 o 
   4   7   3       36.52       25.32      9.31 o 
   5   7   3     1958.29     1976.16     92.25 o 
   6   7   3      180.45      173.65     22.61 o 
   7   7   3       43.57       21.84     24.87 o 
   8   7   3      103.38      121.76     30.75 o 
   9   7   3      103.66      132.21     12.34 o 
  10   7   3      356.68      333.78     16.08 o 
  11   7   3      147.12      149.96     14.75 o 
  12   7   3       25.74       19.55     15.05 o 
  13   7   3       19.96        0.00     13.04 o 
 -13   8   3       14.03       28.67     13.69 o 
 -12   8   3      196.26      191.04     16.05 o 
 -11   8   3      181.10      182.57     14.10 o 
 -10   8   3       12.13        6.06      9.60 o 
  -9   8   3        9.66       -5.15      8.66 o 
  -8   8   3      340.51      372.23     18.21 o 
  -7   8   3       31.40       18.05     13.74 o 
  -6   8   3        5.48        6.85     12.74 o 
  -5   8   3      226.93      252.06     17.23 o 
  -4   8   3       89.64      107.29     13.90 o 
  -3   8   3        5.43       11.88     12.66 o 
  -2   8   3      269.78      259.57     17.13 o 
  -1   8   3      854.79      875.13     34.10 o 
   0   8   3      597.52      563.33     66.02 o 
   1   8   3       50.03       30.82     11.21 o 
   2   8   3       17.37       40.96     11.36 o 
   3   8   3       17.78        9.95     19.90 o 
   4   8   3        3.41        4.52     19.90 o 
   5   8   3      377.22      389.80     31.65 o 
   6   8   3      123.93      144.71     25.32 o 
   7   8   3      152.82      144.71     26.23 o 
   8   8   3       38.72       15.38     23.51 o 
   9   8   3       14.06       -7.24     23.51 o 
  10   8   3      195.34      213.44     29.85 o 
  11   8   3       56.84       66.02     27.13 o 
 -11   9   3       31.04       16.88     13.14 o 
 -10   9   3        2.24       -8.53     12.46 o 
  -9   9   3      108.55      133.66     18.55 o 
  -8   9   3        0.52       19.45     15.99 o 
  -7   9   3        0.09       13.04     15.31 o 
  -6   9   3      109.44      109.26     16.87 o 
  -5   9   3      828.26      787.14     34.46 o 
  -4   9   3       33.27       33.05     14.54 o 
  -3   9   3      111.18      104.96     15.43 o 
  -2   9   3      134.32      137.99     16.07 o 
  -1   9   3       22.03        4.27     13.21 o 
   0   9   3        1.12        0.02     12.71 o 
   1   9   3      210.32      175.41     16.05 o 
   2   9   3       22.20       26.23     23.51 o 
   3   9   3        1.21       -6.33     22.61 o 
   4   9   3       48.15       43.41     25.32 o 
   5   9   3       31.16       10.85     25.32 o 
   6   9   3      221.33      193.55     30.75 o 
   7   9   3       28.86       24.42     26.23 o 
  -6  10   3        7.79       30.70     17.51 o 
  -5  10   3      355.93      374.39     23.92 o 
  -4  10   3       82.61       81.90     17.77 o 
  -3  10   3       55.20       34.67     16.95 o 
  -2  10   3      278.73      287.39     21.49 o 
  -1  10   3       62.40       59.59     18.99 o 
   0  10   3       59.01       12.66     27.13 o 
   1  10   3       10.15       39.79     27.13 o 
   2  10   3      199.06      202.59     30.75 o 
   3  10   3      162.21      153.75     30.75 o 
   4  10   3      116.24      120.29     30.75 o 
 -20   0   4      159.81      169.13     28.94 o 
 -19   0   4      685.23      742.67     33.88 o 
 -18   0   4     1489.67     1440.58     51.16 o 
 -17   0   4     1034.89      971.07     37.73 o 
 -16   0   4      685.93      710.50     29.76 o 
 -15   0   4     2018.32     2110.73     55.50 o 
 -14   0   4      474.28      431.66     16.88 o 
 -13   0   4      807.02      855.41     21.80 o 
 -12   0   4       91.57       56.59      5.54 o 
 -11   0   4      371.03      344.18     11.05 o 
 -10   0   4     3831.54     4024.85     87.62 o 
  -9   0   4     4499.43     4589.09     99.13 o 
  -8   0   4     7106.44     6987.26    150.25 o 
  -7   0   4     4361.27     4480.90    133.28 o 
  -6   0   4     2119.55     1836.32     55.93 o 
  -5   0   4    11383.66    11939.24    487.48 o 
  -4   0   4    11211.53    11611.84    473.92 o 
  -3   0   4     9952.10     9834.66    401.56 o 
  -2   0   4      264.71      286.70     16.28 o 
  -1   0   4       80.17      119.54     11.31 o 
   0   0   4       27.23        4.52      3.84 o 
   1   0   4     1746.81     1666.88     35.92 o 
   2   0   4      699.86      799.77     20.87 o 
   3   0   4     6436.62     6364.87    164.49 o 
   4   0   4    44549.03    45978.38    982.80 o 
   5   0   4     8804.46     9252.98    158.58 o 
   6   0   4     2310.84     1972.68     34.87 o 
   7   0   4     6121.38     5752.67    107.56 o 
   8   0   4      123.46       99.34      6.79 o 
   9   0   4     3295.30     3097.64     66.59 o 
  10   0   4     1920.74     1792.94     39.97 o 
  11   0   4      413.41      388.04     19.31 o 
  12   0   4       49.38       69.99     11.04 o 
  13   0   4        9.88       22.51     11.21 o 
  14   0   4     1403.46     1316.01     46.69 o 
  15   0   4      336.67      360.86     30.75 o 
  16   0   4     1517.02     1618.01     78.68 o 
  17   0   4      771.90      765.14     50.65 o 
 -20   1   4       12.55        3.83     14.60 o 
 -19   1   4      148.66      160.16     15.65 o 
 -18   1   4        3.84       11.48     12.51 o 
 -17   1   4       27.46       25.32     16.63 o 
 -16   1   4      136.88      136.11      8.60 o 
 -15   1   4     1090.35     1073.63     24.25 o 
 -14   1   4      620.17      621.03     14.52 o 
 -13   1   4      462.50      447.20     11.44 o 
 -12   1   4     1302.64     1300.52     23.00 o 
 -11   1   4     1522.22     1485.75     25.68 o 
 -10   1   4      434.30      443.79      9.09 o 
  -9   1   4    10327.67    10732.37    203.73 o 
  -8   1   4     1242.40     1300.69     23.80 o 
  -7   1   4        2.34        0.03      2.42 o 
  -6   1   4      950.03     1001.43     18.45 o 
  -5   1   4     7074.81     7261.86    125.05 o 
  -4   1   4      125.42      160.71      5.33 o 
  -3   1   4     2789.12     2828.98     49.27 o 
  -2   1   4     7746.21     7815.76    145.94 o 
  -1   1   4     1995.21     2128.79     34.04 o 
   0   1   4     4504.63     4472.16     62.23 o 
   1   1   4     4060.74     3945.00     63.08 o 
   2   1   4      949.19      975.01     16.53 o 
   3   1   4     2003.32     1776.16     29.25 o 
   4   1   4      207.69      228.72      5.57 o 
   5   1   4     1326.52     1437.63     24.19 o 
   6   1   4      686.11      778.11     15.13 o 
   7   1   4      255.06      221.65      5.48 o 
   8   1   4      138.00      133.08      4.50 o 
   9   1   4      347.24      333.49      8.40 o 
  10   1   4     3641.77     3495.04     56.53 o 
  11   1   4     1147.42     1103.07     19.98 o 
  12   1   4      933.69      907.86     21.09 o 
  13   1   4      969.77      947.74     25.09 o 
  14   1   4       21.57       20.76     10.25 o 
  15   1   4      503.80      515.38     21.12 o 
  16   1   4        1.08       20.61     18.22 o 
  17   1   4       14.07       23.10     18.86 o 
 -20   2   4       68.83       75.16     15.97 o 
 -19   2   4       89.15       52.73     14.79 o 
 -18   2   4      177.99      173.66     15.47 o 
 -17   2   4      189.61      192.01     24.15 o 
 -16   2   4      125.72      144.29     11.62 o 
 -15   2   4       24.36       39.93      7.01 o 
 -14   2   4      372.80      359.21     11.41 o 
 -13   2   4      622.03      616.33     15.69 o 
 -12   2   4       26.40       26.79      3.73 o 
 -11   2   4      490.20      489.67     12.68 o 
 -10   2   4     1216.40     1248.47     21.92 o 
  -9   2   4      868.88      960.56     16.02 o 
  -8   2   4     3568.74     3674.47     56.10 o 
  -7   2   4        4.14        9.13      2.16 o 
  -6   2   4       15.23       31.88      2.24 o 
  -5   2   4     1219.95     1194.23     18.65 o 
  -4   2   4       30.54       42.75      3.42 o 
  -3   2   4     4281.77     4442.06     62.76 o 
  -2   2   4      369.04      404.66      7.34 o 
  -1   2   4       42.68       46.66      2.15 o 
   0   2   4      251.97      235.31      4.38 o 
   1   2   4        0.69       -2.26      1.51 o 
   2   2   4      393.43      367.75      8.90 o 
   3   2   4      399.55      410.70      8.13 o 
   4   2   4     1134.83     1243.52     21.11 o 
   5   2   4      926.36      844.70     18.06 o 
   6   2   4       47.22       51.30      4.82 o 
   7   2   4      131.40      136.26      5.26 o 
   8   2   4      113.36       98.04      5.15 o 
   9   2   4      224.80      242.65      7.04 o 
  10   2   4      264.84      280.00      8.00 o 
  11   2   4       17.23       16.54      4.88 o 
  12   2   4     1383.91     1365.74     26.18 o 
  13   2   4      449.91      471.53     30.29 o 
  14   2   4       82.18       87.30     16.94 o 
  15   2   4      133.30      118.86     18.22 o 
  16   2   4       99.51       86.49     19.19 o 
  17   2   4       67.61       48.39     23.06 o 
 -20   3   4       47.92       38.57     15.61 o 
 -19   3   4       16.28       16.66     14.40 o 
 -18   3   4       13.82       17.96     14.04 o 
 -17   3   4        7.75       20.07     21.06 o 
 -16   3   4      942.01      936.26     25.99 o 
 -15   3   4      135.43      118.29      8.15 o 
 -14   3   4      686.01      665.61     17.18 o 
 -13   3   4     1824.02     1757.47     32.53 o 
 -12   3   4      857.30      855.68     17.76 o 
 -11   3   4     2058.87     2037.93     36.83 o 
 -10   3   4      329.13      344.10      9.32 o 
  -9   3   4      314.43      307.62      8.47 o 
  -8   3   4     1125.69     1108.49     20.78 o 
  -7   3   4       57.57       70.67      3.51 o 
  -6   3   4     1304.47     1356.63     21.52 o 
  -5   3   4       94.61       97.21      3.34 o 
  -4   3   4       53.24       37.76      2.56 o 
  -3   3   4      894.22      882.15     15.35 o 
  -2   3   4     5975.93     6366.18     94.65 o 
  -1   3   4     7986.22     7837.31    109.35 o 
   0   3   4     1591.08     1702.78     23.00 o 
   1   3   4     3395.47     3431.46     60.02 o 
   2   3   4     2518.00     2428.80     47.15 o 
   3   3   4      141.55      185.64      6.19 o 
   4   3   4       21.15       10.97      3.79 o 
   5   3   4      223.75      247.19      6.90 o 
   6   3   4     1874.95     1859.75     33.38 o 
   7   3   4      191.23      190.74      6.40 o 
   8   3   4      623.87      575.46     12.84 o 
   9   3   4     1453.36     1379.39     26.02 o 
  10   3   4       24.34       24.95      4.64 o 
  11   3   4     1224.87     1226.86     23.85 o 
  12   3   4     2247.51     2259.36     40.82 o 
  13   3   4       95.42      116.59     10.50 o 
  14   3   4      469.88      529.56     21.85 o 
  15   3   4       25.49       28.94     17.91 o 
  16   3   4        0.44       -4.07     18.55 o 
 -19   4   4      282.75      297.13     16.21 o 
 -18   4   4       87.27      113.77     15.82 o 
 -17   4   4      930.66      919.76     26.77 o 
 -16   4   4      191.85      183.06     12.22 o 
 -15   4   4       91.35       92.24     10.72 o 
 -14   4   4      343.13      331.19     10.43 o 
 -13   4   4      180.22      194.56      7.83 o 
 -12   4   4       36.57       34.44      5.58 o 
 -11   4   4        4.60        2.18      4.75 o 
 -10   4   4     1235.32     1168.03     20.93 o 
  -9   4   4     2208.54     2282.67     37.90 o 
  -8   4   4      536.33      509.92     10.73 o 
  -7   4   4     3365.34     3371.15     54.71 o 
  -6   4   4       50.58       37.95      4.28 o 
  -5   4   4     5295.29     5395.18     86.45 o 
  -4   4   4     3679.83     3550.46     61.45 o 
  -3   4   4       75.96       84.86      3.36 o 
  -2   4   4      928.17      924.37     16.07 o 
  -1   4   4        0.18       -1.35      2.45 o 
   0   4   4     1015.62      937.88     17.30 o 
   1   4   4      362.67      327.84      7.95 o 
   2   4   4     1760.74     1614.61     31.59 o 
   3   4   4     1911.52     1992.97     59.53 o 
   4   4   4     2097.21     2087.05     45.38 o 
   5   4   4     4933.18     5016.08     86.91 o 
   6   4   4      806.91      808.41     16.10 o 
   7   4   4      513.62      533.98     11.36 o 
   8   4   4     1538.38     1505.76     28.05 o 
   9   4   4        6.05        7.35      5.78 o 
  10   4   4      251.96      281.46     15.48 o 
  11   4   4       18.89       39.95      7.48 o 
  12   4   4       84.05       68.39      8.19 o 
  13   4   4        2.08        7.12      8.09 o 
  14   4   4      181.42      186.21     23.85 o 
  15   4   4      579.45      634.06     28.98 o 
 -18   5   4      138.37      128.93     14.88 o 
 -17   5   4       26.11       30.13     10.22 o 
 -16   5   4       82.55       90.98     10.10 o 
 -15   5   4       28.65       24.78      8.82 o 
 -14   5   4       65.43       61.44      6.49 o 
 -13   5   4       43.97       42.23      5.57 o 
 -12   5   4      207.72      202.34      6.82 o 
 -11   5   4     2149.02     2192.81     36.83 o 
 -10   5   4       10.19        7.81      4.17 o 
  -9   5   4      364.70      356.38      8.57 o 
  -8   5   4      833.31      840.01     14.60 o 
  -7   5   4      216.16      242.99      6.33 o 
  -6   5   4       79.52       66.47      3.67 o 
  -5   5   4      394.96      378.77     10.38 o 
  -4   5   4     2204.91     2097.84     31.67 o 
  -3   5   4        1.97        3.91      3.37 o 
  -2   5   4        4.87        2.75      3.02 o 
  -1   5   4     2417.08     2438.95     46.92 o 
   0   5   4     1025.12     1081.20     27.45 o 
   1   5   4      325.03      326.72      8.92 o 
   2   5   4     1784.07     1817.82     52.45 o 
   3   5   4       21.93       28.48      4.39 o 
   4   5   4     1028.49     1097.72     26.50 o 
   5   5   4       22.89       26.98      5.67 o 
   6   5   4      601.14      545.42     14.57 o 
   7   5   4      912.72      883.02     24.00 o 
   8   5   4      904.24      922.69     23.53 o 
   9   5   4       73.34       88.27      9.26 o 
  10   5   4       38.20       36.85      8.99 o 
  11   5   4      832.59      894.43     33.93 o 
  12   5   4        7.74        4.67      9.18 o 
  13   5   4       27.84       34.31      9.11 o 
  14   5   4      369.28      433.03     17.06 o 
 -17   6   4       65.19       85.60     14.51 o 
 -16   6   4       11.13       31.86     12.61 o 
 -15   6   4        0.03      -13.24      8.83 o 
 -14   6   4        1.08       -0.64      6.96 o 
 -13   6   4       28.76       33.39      7.40 o 
 -12   6   4       56.95       41.30      5.88 o 
 -11   6   4      343.75      361.53      9.87 o 
 -10   6   4      174.93      176.71      9.06 o 
  -9   6   4      151.60      168.02      7.27 o 
  -8   6   4      837.41      789.82     14.08 o 
  -7   6   4      248.04      236.69      6.24 o 
  -6   6   4      929.82      904.96     16.53 o 
  -5   6   4        3.92        8.72      4.80 o 
  -4   6   4       37.54       33.54      4.60 o 
  -3   6   4       21.21       24.61      4.44 o 
  -2   6   4      181.88      178.66      8.49 o 
  -1   6   4        4.67       -1.52      4.72 o 
   0   6   4      381.18      372.04     19.06 o 
   1   6   4     1759.13     1694.95    108.49 o 
   2   6   4       86.50       84.23      9.99 o 
   3   6   4      119.64      116.74     13.20 o 
   4   6   4      206.58      221.62     24.42 o 
   5   6   4      248.10      259.64     17.18 o 
   6   6   4      214.26      210.04     10.61 o 
   7   6   4       65.27       69.01      9.23 o 
   8   6   4        7.38        4.55     10.88 o 
   9   6   4        1.60      -12.17     10.77 o 
  10   6   4      309.55      303.78     18.52 o 
  11   6   4      482.76      465.91     20.33 o 
  12   6   4       46.59       90.10     15.05 o 
  13   6   4       83.89       97.49     14.19 o 
 -15   7   4      377.41      424.01     23.02 o 
 -14   7   4       19.80        6.75     18.87 o 
 -13   7   4      103.97      105.45     12.29 o 
 -12   7   4     1023.45      997.19     26.18 o 
 -11   7   4       67.63       66.43      7.73 o 
 -10   7   4      163.14      163.14      8.12 o 
  -9   7   4      193.18      179.32      7.95 o 
  -8   7   4        0.26        2.07      5.09 o 
  -7   7   4      319.22      306.71     10.05 o 
  -6   7   4      406.01      405.77     13.26 o 
  -5   7   4       30.78       36.62     11.51 o 
  -4   7   4      311.51      319.57     17.37 o 
  -3   7   4      280.99      306.70     16.72 o 
  -2   7   4      595.42      557.44     39.79 o 
  -1   7   4       16.55       20.97      9.70 o 
   0   7   4     1280.92     1225.92    125.71 o 
   1   7   4       92.54       80.49     16.28 o 
   2   7   4        3.57      -12.41      8.49 o 
   3   7   4      279.23      275.85     25.32 o 
   4   7   4       20.17        2.71     18.99 o 
   5   7   4      244.12      247.81     16.30 o 
   6   7   4      414.43      417.35     35.72 o 
   7   7   4     1936.72     1917.37     85.02 o 
   8   7   4       15.10        6.97     23.97 o 
   9   7   4      125.76      118.80     16.59 o 
  10   7   4      182.07      183.85     14.23 o 
  11   7   4        8.09       -3.54     12.37 o 
  12   7   4      158.45      188.74     15.90 o 
 -13   8   4       86.14       89.79     12.59 o 
 -12   8   4       49.81       34.68     10.92 o 
 -11   8   4        4.85       -5.63      9.85 o 
 -10   8   4      134.35      145.66     11.75 o 
  -9   8   4      486.42      494.36     19.27 o 
  -8   8   4       84.08       83.33      9.85 o 
  -7   8   4      220.72      247.31     14.45 o 
  -6   8   4     1200.72     1256.82     55.62 o 
  -5   8   4       32.07       38.44     13.25 o 
  -4   8   4       16.06       24.55     12.36 o 
  -3   8   4      742.69      734.94     30.89 o 
  -2   8   4      208.05      189.42     15.19 o 
  -1   8   4      130.00      121.67     22.16 o 
   0   8   4        0.69       16.11     10.82 o 
   1   8   4      110.40      108.51     12.87 o 
   2   8   4        2.50       -1.81     20.80 o 
   3   8   4       89.54       81.40     22.61 o 
   4   8   4       31.60       46.13     22.61 o 
   5   8   4       15.96       39.79     22.61 o 
   6   8   4      269.93      247.81     29.85 o 
   7   8   4       51.67       72.35     25.32 o 
   8   8   4       83.16       75.07     25.32 o 
   9   8   4      152.06      173.65     28.94 o 
  10   8   4      102.26       79.59     27.13 o 
 -10   9   4       38.14       62.69     11.57 o 
  -9   9   4       10.80       -4.73     35.27 o 
  -8   9   4        7.51       32.77     16.48 o 
  -7   9   4      214.09      228.33     20.08 o 
  -6   9   4      123.28      107.69     17.13 o 
  -5   9   4        1.58       17.86     14.92 o 
  -4   9   4      125.37      126.65     16.30 o 
  -3   9   4       40.69       45.78     14.54 o 
  -2   9   4       78.33       78.01     14.72 o 
  -1   9   4      133.14      134.07     18.09 o 
   0   9   4       42.67       27.13     25.32 o 
   1   9   4        0.27       -2.71     23.51 o 
   2   9   4      169.82      163.70     28.94 o 
   4   9   4       78.12       71.45     26.23 o 
   5   9   4       44.89       20.80     26.23 o 
   6   9   4       95.72      105.82     28.94 o 
   7   9   4      147.01      163.70     30.75 o 
  -5  10   4        0.17        5.83     16.95 o 
  -4  10   4      131.61      129.10     18.90 o 
  -3  10   4       78.79       59.79     17.16 o 
  -2  10   4       84.60       44.94     16.71 o 
  -1  10   4        0.56        8.14     28.04 o 
   0  10   4       19.38       22.61     28.94 o 
   1  10   4       23.06       73.26     29.85 o 
   2  10   4      205.16      198.97     33.46 o 
 -20   1   5        2.07       -2.16     15.09 o 
 -19   1   5       13.60       22.06     14.60 o 
 -18   1   5      125.14      114.08     14.60 o 
 -17   1   5      787.49      703.72     25.76 o 
 -16   1   5      355.61      328.38     11.97 o 
 -15   1   5      940.82      955.77     22.34 o 
 -14   1   5     1079.31     1051.85     23.52 o 
 -13   1   5     1123.66     1153.47     24.89 o 
 -12   1   5      880.37      882.62     16.51 o 
 -11   1   5      890.36     1004.87     18.09 o 
 -10   1   5      372.68      396.55     10.72 o 
  -9   1   5     1981.14     2053.93     40.51 o 
  -8   1   5      352.84      414.40     10.34 o 
  -7   1   5      323.76      293.02      7.32 o 
  -6   1   5      546.19      575.63     11.49 o 
  -5   1   5     1610.30     1577.60     28.22 o 
  -4   1   5     4862.30     5077.87     87.97 o 
  -3   1   5    10466.74    11212.32    211.25 o 
  -2   1   5     1725.11     1595.00     30.79 o 
  -1   1   5     4291.55     4373.47     69.12 o 
   0   1   5     2986.16     3041.58     45.02 o 
   1   1   5      423.84      404.75      8.55 o 
   2   1   5        4.35        4.78      3.15 o 
   3   1   5      585.93      639.81     11.61 o 
   4   1   5      150.91      163.10      4.65 o 
   5   1   5       57.10       57.65      3.55 o 
   6   1   5     1416.46     1377.54     25.38 o 
   7   1   5      779.42      742.29     17.29 o 
   8   1   5     1856.28     1773.92     29.68 o 
   9   1   5     2283.58     2190.97     39.43 o 
  10   1   5     1304.03     1258.51     26.76 o 
  11   1   5     2095.07     2063.05     47.22 o 
  12   1   5        9.24        7.46      7.73 o 
  13   1   5      668.48      688.04     20.71 o 
  14   1   5        1.50       15.38     16.63 o 
  15   1   5        1.62        8.14     17.91 o 
  16   1   5       36.51       31.40     21.25 o 
 -20   2   5      489.06      469.44     62.05 o 
 -19   2   5      623.27      602.46     49.86 o 
 -18   2   5      349.98      379.24     19.54 o 
 -17   2   5      643.12      631.15     28.11 o 
 -16   2   5       79.60       68.62      9.39 o 
 -15   2   5       48.37       40.85      7.10 o 
 -14   2   5       10.32        7.77      6.14 o 
 -13   2   5      273.30      249.95      9.00 o 
 -12   2   5     1007.12     1047.71     38.64 o 
 -11   2   5      336.53      319.32     11.34 o 
 -10   2   5     1661.38     1686.77     34.20 o 
  -9   2   5     9781.63     9412.05    179.02 o 
  -8   2   5       39.98       37.63      3.78 o 
  -7   2   5    11182.40    11241.64    213.56 o 
  -6   2   5     4764.09     4975.65     80.38 o 
  -5   2   5     3917.16     3937.59     68.44 o 
  -4   2   5     1211.44     1258.11     21.18 o 
  -3   2   5     1027.64     1248.15     19.65 o 
  -2   2   5     1609.40     1776.93     25.79 o 
  -1   2   5      257.81      302.17      6.34 o 
   0   2   5     1954.25     2075.29     31.48 o 
   1   2   5     1416.84     1348.59     22.52 o 
   2   2   5     8872.02     9048.95    172.04 o 
   3   2   5    16765.20    17632.36    306.87 o 
   4   2   5     1659.03     1547.45     28.03 o 
   5   2   5      833.99      740.84     14.82 o 
   6   2   5     1662.95     1586.96     28.96 o 
   7   2   5     1034.17     1000.42     19.49 o 
   8   2   5      219.22      262.99      8.00 o 
   9   2   5      395.55      400.12      9.79 o 
  10   2   5      383.29      356.10     10.65 o 
  11   2   5       12.81        9.13      6.27 o 
  12   2   5      369.31      382.59     16.69 o 
  13   2   5     1219.92     1150.08     67.38 o 
  14   2   5      352.70      390.29     53.81 o 
  15   2   5     1240.89     1274.35     47.64 o 
  16   2   5      672.16      686.53     34.53 o 
 -20   3   5       81.92       77.31     17.38 o 
 -19   3   5        1.01       -7.52     14.77 o 
 -18   3   5       96.16      106.48     15.29 o 
 -17   3   5      109.15      129.38     16.64 o 
 -16   3   5      163.63      142.22     10.31 o 
 -15   3   5      211.96      215.03     10.56 o 
 -14   3   5       43.70       46.79      6.81 o 
 -13   3   5     1216.78     1152.05     34.78 o 
 -12   3   5      273.45      270.39     11.04 o 
 -11   3   5     1511.23     1489.13     27.74 o 
 -10   3   5      454.24      428.98     10.52 o 
  -9   3   5      345.13      349.01     10.38 o 
  -8   3   5      235.67      244.72      6.88 o 
  -7   3   5      445.73      490.72      9.93 o 
  -6   3   5       56.89       62.65      3.29 o 
  -5   3   5     1225.22     1321.80     21.05 o 
  -4   3   5       10.19       10.43      2.40 o 
  -3   3   5     4826.48     5032.45     71.29 o 
  -2   3   5       25.84       21.43      3.86 o 
  -1   3   5      864.29      784.40     12.24 o 
   0   3   5     1658.16     1775.43     24.15 o 
   1   3   5      632.85      607.27     12.73 o 
   2   3   5     1383.02     1420.12     31.61 o 
   3   3   5      385.73      393.10     11.52 o 
   4   3   5       59.95       93.46      4.66 o 
   5   3   5        5.02        7.84      4.63 o 
   6   3   5      820.96      828.55     16.73 o 
   7   3   5       63.76       59.24      4.88 o 
   8   3   5      723.31      686.13     14.92 o 
   9   3   5     2209.16     2138.32     41.73 o 
  10   3   5       57.49       59.11      5.41 o 
  11   3   5      158.11      194.89     15.46 o 
  12   3   5      231.58      278.92     14.87 o 
  13   3   5      135.84      161.03     18.77 o 
  14   3   5       74.23       97.73     18.86 o 
  15   3   5       75.40      104.32     26.68 o 
 -19   4   5       10.10       18.57     15.45 o 
 -18   4   5       19.06       29.61     14.77 o 
 -17   4   5       51.75       67.69     14.23 o 
 -16   4   5        0.15       10.26     10.13 o 
 -15   4   5       34.97       31.20      7.18 o 
 -14   4   5      134.65      152.81      9.23 o 
 -13   4   5        1.50       -6.79      6.94 o 
 -12   4   5      117.96      100.92      7.62 o 
 -11   4   5      991.15      929.25     18.93 o 
 -10   4   5      541.97      546.23     11.97 o 
  -9   4   5        3.24       -3.84      3.75 o 
  -8   4   5      450.76      469.57     10.27 o 
  -7   4   5      169.06      174.51      5.51 o 
  -6   4   5      454.39      468.17      9.90 o 
  -5   4   5      638.80      753.78     15.80 o 
  -4   4   5     1603.45     1664.27     27.85 o 
  -3   4   5     1832.99     1986.85     32.53 o 
  -2   4   5      190.04      195.95      5.07 o 
  -1   4   5      311.59      286.12      7.72 o 
   0   4   5      140.89      129.88      5.21 o 
   1   4   5        1.81        3.29      3.00 o 
   2   4   5      518.59      517.02     12.14 o 
   3   4   5      359.60      364.82     11.50 o 
   4   4   5      216.42      225.24      8.70 o 
   5   4   5     1207.66     1268.04     39.44 o 
   6   4   5      110.59      120.47      8.70 o 
   7   4   5       33.31       34.72      4.53 o 
   8   4   5      777.00      777.00     18.16 o 
   9   4   5     2049.77     2024.46     40.59 o 
  10   4   5       50.54       57.09      8.91 o 
  11   4   5       57.50       80.90     10.97 o 
  12   4   5       37.99       47.30     12.23 o 
  13   4   5        6.85        9.01     12.64 o 
  14   4   5      135.21      140.81     15.30 o 
 -18   5   5        3.22       12.59     10.84 o 
 -17   5   5      356.87      363.41     16.60 o 
 -16   5   5       56.86       65.24     11.61 o 
 -15   5   5      208.35      193.47      9.03 o 
 -14   5   5      708.61      684.60     21.88 o 
 -13   5   5      121.54      126.84      8.36 o 
 -12   5   5      406.74      436.95     14.63 o 
 -11   5   5      441.34      479.52     11.67 o 
 -10   5   5        0.47        1.39      4.62 o 
  -9   5   5      692.92      617.24     12.99 o 
  -8   5   5       48.74       55.10      4.64 o 
  -7   5   5      709.34      711.27     13.86 o 
  -6   5   5        7.14       10.79      3.73 o 
  -5   5   5      760.78      750.82     15.52 o 
  -4   5   5     2105.70     2137.93     35.06 o 
  -3   5   5      375.74      367.68      8.60 o 
  -2   5   5     2863.70     2842.60     42.64 o 
  -1   5   5      468.76      482.09     13.40 o 
   0   5   5      128.67      108.05      5.29 o 
   1   5   5     1010.03     1049.43     34.04 o 
   2   5   5      129.51      132.81      9.57 o 
   3   5   5      276.46      313.77     15.14 o 
   4   5   5       97.49      110.21      6.97 o 
   5   5   5      784.45      781.07     26.90 o 
   6   5   5        3.69        6.37      6.14 o 
   7   5   5      860.16      860.85     21.60 o 
   8   5   5      114.84      116.06     11.42 o 
   9   5   5       62.51       63.06      9.00 o 
  10   5   5     1988.53     2060.78     46.45 o 
  11   5   5      458.19      541.21     28.85 o 
  12   5   5       65.91       84.28     15.39 o 
  13   5   5        1.39       -7.14     13.81 o 
  14   5   5       61.65       84.40     15.16 o 
 -17   6   5        1.84        9.64     11.74 o 
 -16   6   5       20.31       19.28      9.82 o 
 -15   6   5       54.36       42.33     10.78 o 
 -14   6   5      106.52      120.07      9.77 o 
 -13   6   5        0.69        1.68      7.86 o 
 -12   6   5      150.81      147.37      8.84 o 
 -11   6   5     1228.21     1185.33     21.71 o 
 -10   6   5      390.86      373.07     11.32 o 
  -9   6   5      182.24      173.69     10.68 o 
  -8   6   5     1600.46     1557.01     26.49 o 
  -7   6   5       59.51       59.50      4.91 o 
  -6   6   5      561.47      573.02     10.98 o 
  -5   6   5      964.95      915.44     19.10 o 
  -4   6   5      310.30      299.18      8.76 o 
  -3   6   5      275.72      286.64      8.56 o 
  -2   6   5       70.83       71.28      5.98 o 
  -1   6   5     1328.08     1297.47     30.00 o 
   0   6   5      499.63      500.68     27.57 o 
   1   6   5     1037.02      920.02     60.81 o 
   2   6   5      600.92      623.51     25.37 o 
   3   6   5       19.91       12.66     14.02 o 
   4   6   5     1095.97     1146.96     67.83 o 
   5   6   5      313.20      352.62     18.86 o 
   6   6   5       16.44       16.88      6.21 o 
   7   6   5     1064.34     1154.71     34.90 o 
   8   6   5        5.48       -6.50     13.38 o 
   9   6   5        5.64      -15.37     10.24 o 
  10   6   5       36.71       47.69     11.94 o 
  11   6   5      168.28      163.19     22.05 o 
  12   6   5       50.43       39.05     17.58 o 
 -15   7   5        6.39       -1.15     11.94 o 
 -14   7   5        3.30        0.12     11.29 o 
 -13   7   5       64.03       64.04     11.38 o 
 -12   7   5       36.55       50.72     11.96 o 
 -11   7   5       35.62       34.10      7.44 o 
 -10   7   5        0.81        5.26      6.06 o 
  -9   7   5      290.87      303.28     13.69 o 
  -8   7   5       55.15       60.86      9.79 o 
  -7   7   5        0.14        8.97      6.87 o 
  -6   7   5       98.55      109.08      6.13 o 
  -5   7   5      221.92      222.91     12.16 o 
  -4   7   5       65.70       71.35     11.49 o 
  -3   7   5       28.94       32.20     10.85 o 
  -2   7   5       97.90       90.80     18.09 o 
  -1   7   5       20.13       11.98      9.31 o 
   0   7   5      121.84       95.16     16.28 o 
   1   7   5     2661.11     2768.43    124.81 o 
   2   7   5       35.44       56.07     18.99 o 
   3   7   5        0.79       -7.24     18.99 o 
   4   7   5        8.96        5.56     17.18 o 
   5   7   5       20.57       12.02     17.18 o 
   6   7   5        0.00       -1.60     13.65 o 
   7   7   5        8.58      -14.37     14.03 o 
   8   7   5       41.91       60.17     15.58 o 
   9   7   5       31.00       28.65     15.95 o 
  10   7   5        4.63       14.47     23.51 o 
  11   7   5      120.27      136.94     19.50 o 
 -13   8   5        8.40       14.95     11.26 o 
 -12   8   5      161.66      167.96     15.84 o 
 -11   8   5      107.38      110.46     11.25 o 
 -10   8   5      191.28      202.68     14.26 o 
  -9   8   5       27.93       27.51      9.25 o 
  -8   8   5       27.74       28.18      8.28 o 
  -7   8   5        8.60        8.31     10.31 o 
  -6   8   5      138.17      147.71     18.91 o 
  -5   8   5      193.83      201.08     12.90 o 
  -4   8   5      225.16      208.01     31.65 o 
  -3   8   5      186.80      192.00     16.05 o 
  -2   8   5       36.36       31.10     11.50 o 
  -1   8   5        9.76       17.16     13.11 o 
   0   8   5      254.69      274.94     28.94 o 
   1   8   5        1.59       -7.24     20.80 o 
   2   8   5       29.45       66.93     23.51 o 
   3   8   5      178.43      212.54     28.94 o 
   4   8   5       46.56       48.84     24.42 o 
   5   8   5       17.04        5.43     23.51 o 
   6   8   5      264.69      246.00     30.75 o 
   7   8   5       81.08       58.79     26.23 o 
   8   8   5       43.26       33.46     26.23 o 
   9   8   5       15.28       21.71     26.23 o 
 -10   9   5      271.05      291.83     15.49 o 
  -9   9   5      299.49      335.73     52.46 o 
  -8   9   5      134.58      155.86     19.31 o 
  -7   9   5      187.54      193.50     31.65 o 
  -6   9   5      881.39      929.61     39.23 o 
  -5   9   5      118.19      137.22     17.16 o 
  -4   9   5       35.44       41.90     14.72 o 
  -3   9   5       71.13       88.10     15.38 o 
  -2   9   5       13.00      -18.09     24.87 o 
  -1   9   5      221.75      183.60     29.85 o 
   0   9   5       79.54       74.16     27.13 o 
   1   9   5      164.95      114.86     28.04 o 
   2   9   5       38.34       55.17     28.04 o 
   3   9   5        6.42       26.23     27.13 o 
   4   9   5       65.59       74.16     28.04 o 
   5   9   5        7.88      -35.27     27.13 o 
   6   9   5      140.92      140.19     31.65 o 
  -3  10   5        0.80       11.76     28.04 o 
  -2  10   5       49.97       31.65     29.85 o 
 -20   0   6      371.64      393.42     37.08 o 
 -19   0   6      523.83      514.61     39.79 o 
 -18   0   6        3.38       84.11     25.32 o 
 -17   0   6       64.79       66.02     24.42 o 
 -16   0   6       14.93       20.37     11.36 o 
 -15   0   6      290.10      320.91     17.60 o 
 -14   0   6      239.13      205.17     13.68 o 
 -13   0   6      364.78      397.00     17.37 o 
 -12   0   6       90.06      161.53     26.95 o 
 -11   0   6     5143.17     5169.10    130.18 o 
 -10   0   6     8023.31     7971.87    199.13 o 
  -9   0   6     2622.32     2576.69    110.34 o 
  -8   0   6     3649.13     3628.53    151.94 o 
  -7   0   6     5009.00     5211.27    216.16 o 
  -6   0   6      178.65      195.35     14.47 o 
  -5   0   6      233.47      161.89     13.57 o 
  -4   0   6     1278.26     1502.24     66.02 o 
  -3   0   6     1817.01     1813.36     77.78 o 
  -2   0   6      165.58      125.92     11.76 o 
  -1   0   6     5127.77     4954.39    144.53 o 
   0   0   6     3490.25     3561.84     75.78 o 
   1   0   6    15238.45    16271.90    340.86 o 
   2   0   6     3766.19     3400.56     84.31 o 
   3   0   6     3365.64     3295.11     81.52 o 
   4   0   6       49.47       35.11      4.54 o 
   5   0   6     6912.05     6813.70    167.18 o 
   6   0   6       10.69       15.04      5.22 o 
   7   0   6     2428.19     2439.09     62.06 o 
   8   0   6      157.25      133.51     11.30 o 
   9   0   6      642.68      581.57     24.20 o 
  10   0   6      175.01      159.23     14.47 o 
  11   0   6      975.10      894.19     33.88 o 
  12   0   6     1021.06     1025.09     38.36 o 
  13   0   6      825.09      712.68     46.13 o 
  14   0   6     1789.65     1915.56     90.44 o 
  15   0   6     1380.41     1525.76     76.88 o 
 -20   1   6       20.05       44.57     16.01 o 
 -19   1   6      375.60      362.73     19.99 o 
 -18   1   6       19.65       -1.50     13.92 o 
 -17   1   6      880.36      893.05     30.45 o 
 -16   1   6      262.11      288.87     13.16 o 
 -15   1   6      518.67      501.60     14.57 o 
 -14   1   6     1130.79     1177.48     25.92 o 
 -13   1   6      366.06      346.70      9.31 o 
 -12   1   6       76.71       77.82      4.55 o 
 -11   1   6       42.22       44.51      4.53 o 
 -10   1   6      141.47      150.95      6.34 o 
  -9   1   6      194.20      211.73      7.06 o 
  -8   1   6       47.41       50.80      3.86 o 
  -7   1   6     2553.07     2625.49     51.16 o 
  -6   1   6      368.43      343.71      8.21 o 
  -5   1   6     4719.07     5046.43     95.83 o 
  -4   1   6     3565.94     3628.51     69.19 o 
  -3   1   6       54.55       42.33      5.61 o 
  -2   1   6     2423.21     2439.54     39.33 o 
  -1   1   6     5625.58     5779.00     91.12 o 
   0   1   6     1183.01     1345.41     22.43 o 
   1   1   6     6262.90     6613.07     97.54 o 
   2   1   6       94.26       94.49      3.84 o 
   3   1   6     1667.70     1680.24     30.24 o 
   4   1   6       35.27       31.43      3.26 o 
   5   1   6     4230.75     4215.72     73.27 o 
   6   1   6      927.90      896.53     19.56 o 
   7   1   6      635.37      633.75     15.41 o 
   8   1   6     3405.15     3217.76     62.84 o 
   9   1   6      391.23      437.62     12.82 o 
  10   1   6       14.39        5.45      9.40 o 
  11   1   6     1945.04     1884.21     43.84 o 
  12   1   6        7.67       18.63     10.52 o 
  13   1   6       43.22       61.96     19.45 o 
  14   1   6       77.71       69.44     43.86 o 
  15   1   6      412.22      428.70     26.22 o 
 -20   2   6       53.50       71.30     16.66 o 
 -19   2   6        1.74      -21.60     14.40 o 
 -18   2   6       24.09        8.47     13.92 o 
 -17   2   6       41.52       24.55     13.22 o 
 -16   2   6        0.13       11.22      8.84 o 
 -15   2   6       34.15       34.76      6.78 o 
 -14   2   6      569.10      559.79     15.10 o 
 -13   2   6      725.88      708.67     20.00 o 
 -12   2   6     2917.86     2857.53     62.70 o 
 -11   2   6       55.61       45.12      6.47 o 
 -10   2   6     1183.52     1171.93     24.83 o 
  -9   2   6      873.82      911.10     22.03 o 
  -8   2   6       14.50        5.56      3.78 o 
  -7   2   6      180.14      217.82      7.34 o 
  -6   2   6       48.01       59.45      4.50 o 
  -5   2   6      244.13      210.77      6.86 o 
  -4   2   6      294.50      374.09      9.04 o 
  -3   2   6        2.95        5.42      2.89 o 
  -2   2   6      785.75      756.30     12.69 o 
  -1   2   6      124.81      118.47      4.62 o 
   0   2   6        0.96       -2.02      2.44 o 
   1   2   6      522.31      497.47      9.83 o 
   2   2   6       48.65       54.28      6.52 o 
   3   2   6     1427.88     1387.93     27.97 o 
   4   2   6        2.46        5.63      3.63 o 
   5   2   6      592.37      578.63     12.63 o 
   6   2   6      249.57      237.43      7.26 o 
   7   2   6       44.69       29.97      6.68 o 
   8   2   6     1864.18     1740.41     35.49 o 
   9   2   6     1112.68     1046.54     23.29 o 
  10   2   6      206.95      218.65     11.83 o 
  11   2   6       43.55       33.47     10.30 o 
  12   2   6       77.91       52.91     16.63 o 
  13   2   6      274.30      240.60     20.43 o 
  14   2   6        4.64       -0.07     17.58 o 
  15   2   6       36.30       24.61     19.50 o 
 -19   3   6       33.69       25.44     15.61 o 
 -18   3   6      707.30      720.27     28.52 o 
 -17   3   6      170.72      155.17     17.79 o 
 -16   3   6      261.12      249.47     12.68 o 
 -15   3   6      785.18      843.44     32.43 o 
 -14   3   6      159.16      158.60     10.21 o 
 -13   3   6      104.03      101.21      8.82 o 
 -12   3   6       12.10       14.26      7.02 o 
 -11   3   6       48.75       42.16      6.86 o 
 -10   3   6      973.84      971.36     23.95 o 
  -9   3   6      449.72      469.54     12.29 o 
  -8   3   6      805.77      737.16     15.10 o 
  -7   3   6      370.70      342.15      7.93 o 
  -6   3   6     4001.70     4074.71     61.79 o 
  -5   3   6     2807.00     2738.62     42.08 o 
  -4   3   6      670.62      761.14     13.01 o 
  -3   3   6     4939.35     4947.58     74.82 o 
  -2   3   6      133.26       98.32      3.65 o 
  -1   3   6      855.58      874.89     14.29 o 
   0   3   6      463.16      445.44      8.56 o 
   1   3   6      529.94      549.65     17.25 o 
   2   3   6      289.96      309.35     12.13 o 
   3   3   6      460.74      450.56     13.45 o 
   4   3   6      557.91      492.92     17.55 o 
   5   3   6     1184.42     1191.72     29.24 o 
   6   3   6     1105.43     1074.83     27.09 o 
   7   3   6     1093.59     1077.25     21.28 o 
   8   3   6      658.13      625.05     18.73 o 
   9   3   6     1875.39     1879.26     46.20 o 
  10   3   6      805.94      837.51     26.59 o 
  11   3   6       76.31       63.81     11.82 o 
  12   3   6      158.08      151.99     18.55 o 
  13   3   6       28.06       57.55     18.99 o 
  14   3   6      295.27      302.13     23.34 o 
 -19   4   6      111.49       95.87     16.50 o 
 -18   4   6      113.47      121.46     22.32 o 
 -17   4   6       51.89       42.16     14.40 o 
 -16   4   6       82.64       88.91      9.71 o 
 -15   4   6      300.45      307.75     16.06 o 
 -14   4   6        4.62       -4.18      8.65 o 
 -13   4   6       39.46       35.63      8.56 o 
 -12   4   6      609.07      606.35     16.20 o 
 -11   4   6     1187.35     1174.22     25.46 o 
 -10   4   6      358.84      330.13      9.07 o 
  -9   4   6     2955.59     2954.35     48.49 o 
  -8   4   6     1046.70     1001.24     18.29 o 
  -7   4   6      697.74      702.80     16.98 o 
  -6   4   6     1287.16     1223.77     21.28 o 
  -5   4   6      700.87      696.67     13.39 o 
  -4   4   6        2.52        7.01      3.11 o 
  -3   4   6        1.07       -2.33      3.28 o 
  -2   4   6     1055.83      991.18     16.21 o 
  -1   4   6       29.41       35.20      3.62 o 
   0   4   6     1097.31     1024.10     18.36 o 
   1   4   6     4733.47     4705.49     80.88 o 
   2   4   6      422.03      395.79     10.65 o 
   3   4   6     1940.92     1954.42     55.22 o 
   4   4   6      809.19      821.10     27.41 o 
   5   4   6       14.76       23.50      4.60 o 
   6   4   6     2731.26     2719.31     58.04 o 
   7   4   6        8.87        1.58      4.74 o 
   8   4   6      242.35      255.40     10.85 o 
   9   4   6       36.70       44.21     15.59 o 
  10   4   6      421.95      431.39     18.45 o 
  11   4   6      252.95      294.24     15.92 o 
  12   4   6       37.56       48.73     18.31 o 
  13   4   6      987.04     1095.02     42.83 o 
 -18   5   6       42.27       38.36     14.10 o 
 -17   5   6       25.70       21.80     12.29 o 
 -16   5   6       37.19       37.93     12.14 o 
 -15   5   6      777.09      788.80     21.38 o 
 -14   5   6        1.50       -2.98      8.71 o 
 -13   5   6       11.89       22.48      7.30 o 
 -12   5   6      991.62      981.88     25.55 o 
 -11   5   6      125.02      142.36      7.66 o 
 -10   5   6      115.54      135.35      7.89 o 
  -9   5   6      150.69      151.40      6.10 o 
  -8   5   6      646.31      589.52     14.18 o 
  -7   5   6       93.43       88.90      6.61 o 
  -6   5   6       34.72       21.81      4.05 o 
  -5   5   6     1957.45     1905.10     29.82 o 
  -4   5   6      399.93      416.45     13.58 o 
  -3   5   6      451.51      425.22     11.67 o 
  -2   5   6      268.30      256.63      6.61 o 
  -1   5   6       27.23       30.21      3.94 o 
   0   5   6     3086.92     3043.25     74.15 o 
   1   5   6       39.24       41.78      4.17 o 
   2   5   6        4.47       -0.44      5.47 o 
   3   5   6      388.55      372.14     24.28 o 
   4   5   6     1031.88     1000.27     40.34 o 
   5   5   6       52.75       49.40      5.15 o 
   6   5   6       74.92       83.58      6.84 o 
   7   5   6     1561.22     1598.57     46.08 o 
   8   5   6      134.12      145.67     17.28 o 
   9   5   6       97.49       81.41     17.06 o 
  10   5   6      198.28      251.09     28.27 o 
  11   5   6        1.51       -8.04     12.76 o 
  12   5   6      123.58      142.39     15.39 o 
 -17   6   6       11.74       14.17     10.53 o 
 -16   6   6       50.32       76.73     10.65 o 
 -15   6   6        2.58       16.09      9.16 o 
 -14   6   6       62.23       81.88     10.45 o 
 -13   6   6       18.03       24.16      9.47 o 
 -12   6   6      222.24      211.14      9.68 o 
 -11   6   6      133.48      135.00      8.03 o 
 -10   6   6        0.60       -2.91      4.42 o 
  -9   6   6      317.31      321.53     11.28 o 
  -8   6   6      431.26      438.32      9.94 o 
  -7   6   6       12.51        6.75      3.38 o 
  -6   6   6      340.02      337.90      8.25 o 
  -5   6   6       96.52       90.32      7.62 o 
  -4   6   6        3.31        7.28      4.63 o 
  -3   6   6      323.56      300.51      9.51 o 
  -2   6   6       45.69       36.24      5.16 o 
  -1   6   6      382.07      393.87     12.71 o 
   0   6   6      105.26      110.55      9.02 o 
   1   6   6      532.78      470.10     18.29 o 
   2   6   6     1735.15     1710.25     81.40 o 
   3   6   6       74.59       82.47     12.66 o 
   4   6   6       47.86       29.06     12.66 o 
   5   6   6       13.90       12.29      7.80 o 
   6   6   6       18.68       18.51      6.94 o 
   7   6   6      123.28      141.48     15.66 o 
   8   6   6       20.11        5.02     18.09 o 
   9   6   6      153.03      161.02     17.58 o 
  10   6   6      113.08       97.65     33.01 o 
  11   6   6       32.02       21.83     18.09 o 
 -15   7   6       67.86       76.38     14.83 o 
 -14   7   6      250.09      267.53     15.47 o 
 -13   7   6        1.07      -13.48     11.92 o 
 -12   7   6      233.40      233.56     13.54 o 
 -11   7   6      681.95      681.96     23.35 o 
 -10   7   6       21.78       28.96      8.28 o 
  -9   7   6       18.64       18.04      5.78 o 
  -8   7   6        4.15        5.12      5.12 o 
  -7   7   6     1153.76     1179.65     36.60 o 
  -6   7   6      167.41      155.29      8.72 o 
  -5   7   6       62.09       59.11      9.40 o 
  -4   7   6      879.04      857.59     38.54 o 
  -3   7   6        1.46       -2.45      7.62 o 
  -2   7   6      229.81      233.81     21.21 o 
  -1   7   6       63.22       61.11      8.22 o 
   0   7   6        0.13        7.07      9.42 o 
   1   7   6      343.36      347.30     28.94 o 
   2   7   6       66.96       77.43     13.02 o 
   3   7   6       59.88       55.31     13.02 o 
   4   7   6       12.79       10.94     12.82 o 
   5   7   6        5.07       24.32     14.12 o 
   6   7   6      597.86      675.00     51.10 o 
   7   7   6       69.76       72.77     24.42 o 
   8   7   6      172.63      210.86     19.06 o 
   9   7   6      338.42      318.94     35.27 o 
 -13   8   6      221.53      237.63     16.47 o 
 -12   8   6       17.16        6.82     10.33 o 
 -11   8   6       16.81       11.52      9.57 o 
 -10   8   6       19.12        9.48     17.38 o 
  -9   8   6        4.04        1.74      8.36 o 
  -8   8   6      238.83      260.01     13.32 o 
  -7   8   6      249.67      281.55     20.20 o 
  -6   8   6      294.08      319.40     16.87 o 
  -5   8   6      261.88      263.61     14.07 o 
  -4   8   6       12.76        1.45     13.51 o 
  -3   8   6       58.31       73.45      9.87 o 
  -2   8   6       98.80       89.74     10.40 o 
  -1   8   6      212.12      206.21     28.04 o 
   0   8   6       28.13       21.71     23.51 o 
   1   8   6       96.18      117.57     26.23 o 
   2   8   6      643.64      643.95     47.03 o 
   3   8   6        2.88      -28.04     23.51 o 
   4   8   6        0.65      -14.47     24.42 o 
   5   8   6      704.87      860.10     56.07 o 
   6   8   6       50.70       75.07     27.13 o 
   7   8   6        9.70      -25.32     26.23 o 
  -9   9   6        1.09       16.36     17.37 o 
  -8   9   6      123.33      184.11     19.96 o 
  -7   9   6      362.01      356.77     23.43 o 
  -6   9   6        0.17        7.51     15.38 o 
  -5   9   6       48.81       64.98     16.05 o 
  -4   9   6       15.18       -8.37     14.22 o 
  -3   9   6        0.05       -7.24     25.32 o 
  -2   9   6      120.51      138.38     28.94 o 
  -1   9   6      500.69      520.04     41.60 o 
   0   9   6        0.97      -36.18     26.23 o 
   1   9   6        0.24        0.00     27.13 o 
   2   9   6        6.72      -39.34     26.23 o 
   3   9   6       18.34        8.14     28.04 o 
   4   9   6       74.44       92.25     30.75 o 
 -20   1   7       91.79      106.32     17.18 o 
 -19   1   7      380.94      413.34     21.40 o 
 -18   1   7      312.42      308.09     18.62 o 
 -17   1   7      248.13      267.54     17.22 o 
 -16   1   7      214.21      218.91     11.76 o 
 -15   1   7      762.81      774.37     19.43 o 
 -14   1   7      101.37       99.24      7.21 o 
 -13   1   7      132.56      139.07      8.53 o 
 -12   1   7      474.90      425.01     12.29 o 
 -11   1   7        8.82       14.59      4.56 o 
 -10   1   7      521.68      505.93     12.89 o 
  -9   1   7      984.29      948.16     20.51 o 
  -8   1   7     1757.97     1836.16     36.71 o 
  -7   1   7     3099.92     3157.90     68.66 o 
  -6   1   7     1567.37     1645.16     36.73 o 
  -5   1   7     1729.68     1737.24     38.65 o 
  -4   1   7     1137.10     1068.38     24.64 o 
  -3   1   7     1024.07     1012.42     19.00 o 
  -2   1   7     1098.75     1133.96     19.47 o 
  -1   1   7      142.35      148.23      4.44 o 
   0   1   7       48.95       53.02      3.66 o 
   1   1   7        3.23        2.44      2.94 o 
   2   1   7      105.39      116.49      6.04 o 
   3   1   7     2303.70     2241.42     40.14 o 
   4   1   7     1670.86     1623.32     32.82 o 
   5   1   7     2568.85     2570.00     50.49 o 
   6   1   7      341.09      321.39     10.06 o 
   7   1   7     3303.82     3188.11     62.37 o 
   8   1   7       91.09      106.84      8.09 o 
   9   1   7      621.28      589.11     18.11 o 
  10   1   7       76.94       62.88     10.86 o 
  11   1   7       19.56       13.55     15.66 o 
  12   1   7        1.74      -24.45     16.30 o 
  13   1   7       74.39       46.58     18.55 o 
  14   1   7       36.09       26.68     19.83 o 
 -20   2   7       53.38       51.80     16.88 o 
 -19   2   7       15.15       22.26     15.48 o 
 -18   2   7       62.09       56.18     15.12 o 
 -17   2   7       19.62       18.10     13.40 o 
 -16   2   7      189.91      184.36     10.95 o 
 -15   2   7      176.39      165.45     12.40 o 
 -14   2   7      108.41      102.72      9.97 o 
 -13   2   7     2986.32     2853.79     63.17 o 
 -12   2   7     2141.26     2122.00     47.69 o 
 -11   2   7     4246.17     4223.47     90.92 o 
 -10   2   7     2423.13     2505.13     49.72 o 
  -9   2   7       40.90       33.98      4.66 o 
  -8   2   7     1837.39     2018.86     40.26 o 
  -7   2   7       12.05        3.33      4.22 o 
  -6   2   7      350.75      422.34     12.68 o 
  -5   2   7        2.32        2.56      3.99 o 
  -4   2   7      683.80      666.66     13.94 o 
  -3   2   7      451.59      408.06      9.04 o 
  -2   2   7     1327.70     1309.97     22.29 o 
  -1   2   7     4757.00     5136.42     75.68 o 
   0   2   7     1477.57     1377.76     24.67 o 
   1   2   7     5454.86     5576.60    104.48 o 
   2   2   7     2094.23     2041.52     40.41 o 
   3   2   7     1656.70     1550.59     31.13 o 
   4   2   7      839.72      875.45     19.24 o 
   5   2   7      395.05      370.46     11.07 o 
   6   2   7       28.07       39.96      5.52 o 
   7   2   7      638.68      540.49     14.39 o 
   8   2   7      191.45      170.16     12.56 o 
   9   2   7      908.33      884.37     27.84 o 
  10   2   7      138.18      158.02     15.29 o 
  11   2   7     1150.18     1163.96     34.81 o 
  12   2   7     1006.08      949.93     58.34 o 
  13   2   7     1293.25     1410.46     76.88 o 
  14   2   7      322.42      349.84     24.94 o 
 -19   3   7       58.16       58.37     16.50 o 
 -18   3   7       79.40       81.14     16.01 o 
 -17   3   7      412.36      391.11     24.18 o 
 -16   3   7       42.81       34.77      8.79 o 
 -15   3   7      119.33      105.93     13.22 o 
 -14   3   7      484.04      464.66     16.15 o 
 -13   3   7      513.98      461.54     16.28 o 
 -12   3   7     2399.89     2275.18     51.08 o 
 -11   3   7      130.55      125.62      8.43 o 
 -10   3   7       61.88       54.55      6.92 o 
  -9   3   7      253.88      267.65     10.19 o 
  -8   3   7      129.49      124.37      7.24 o 
  -7   3   7      934.33      869.87     19.48 o 
  -6   3   7      706.87      724.18     16.81 o 
  -5   3   7      427.02      388.15      9.95 o 
  -4   3   7      452.53      406.27     10.14 o 
  -3   3   7      892.53      799.63     13.21 o 
  -2   3   7     1744.71     1758.22     25.69 o 
  -1   3   7      375.02      333.97      9.24 o 
   0   3   7       39.00       33.33      3.69 o 
   1   3   7      217.88      235.57      8.36 o 
   2   3   7     1159.82     1196.21     27.92 o 
   3   3   7     1605.40     1536.57     35.90 o 
   4   3   7       70.33       76.98      7.05 o 
   5   3   7     1724.15     1703.22     34.60 o 
   6   3   7       23.37       17.94      5.37 o 
   7   3   7      208.28      224.66     11.70 o 
   8   3   7      720.95      744.89     20.89 o 
   9   3   7        8.15        0.10      8.21 o 
  10   3   7      509.68      531.31     21.47 o 
  11   3   7      144.65      133.50     18.22 o 
  12   3   7       20.13       26.52     17.87 o 
  13   3   7        9.95       20.43     21.71 o 
 -18   4   7       36.62       54.19     25.99 o 
 -17   4   7       25.43       20.40     14.40 o 
 -16   4   7       46.61       54.16     13.92 o 
 -15   4   7        0.82       -8.60     12.18 o 
 -14   4   7      318.05      350.40     18.85 o 
 -13   4   7      309.46      298.85     12.83 o 
 -12   4   7       34.26       26.34     11.36 o 
 -11   4   7      226.76      223.29     11.84 o 
 -10   4   7       68.10       58.96      7.01 o 
  -9   4   7      395.65      396.71     11.37 o 
  -8   4   7      923.58      887.14     16.66 o 
  -7   4   7       80.31       95.39      4.87 o 
  -6   4   7      192.28      196.40      6.20 o 
  -5   4   7        1.54        4.36      3.29 o 
  -4   4   7       93.89       79.32      4.10 o 
  -3   4   7       96.12      122.19      5.05 o 
  -2   4   7      194.16      213.62      6.10 o 
  -1   4   7       12.43       11.26      3.05 o 
   0   4   7      745.00      765.08     21.77 o 
   1   4   7      635.11      639.42     17.37 o 
   2   4   7       14.51       21.97      6.23 o 
   3   4   7     1540.75     1472.14     49.48 o 
   4   4   7      532.59      521.07     13.61 o 
   5   4   7      189.09      185.58      7.88 o 
   6   4   7      880.06      796.79     26.32 o 
   7   4   7       45.43       41.22     11.81 o 
   8   4   7        2.25      -10.39     17.80 o 
   9   4   7        5.50       -6.56     11.04 o 
  10   4   7      213.68      214.68     14.63 o 
  11   4   7       14.63       -2.63     12.36 o 
  12   4   7        2.20      -15.83     18.55 o 
 -17   5   7       46.26       48.51     12.97 o 
 -16   5   7      487.54      481.01     18.65 o 
 -15   5   7        1.20        3.00     11.17 o 
 -14   5   7        1.73       -1.47     12.66 o 
 -13   5   7      382.25      376.40     18.25 o 
 -12   5   7       33.50       51.60      7.37 o 
 -11   5   7        0.96        4.86      6.46 o 
 -10   5   7        2.91       -0.50      6.04 o 
  -9   5   7     1481.13     1488.52     31.95 o 
  -8   5   7      816.14      780.98     21.44 o 
  -7   5   7      207.54      228.92      8.18 o 
  -6   5   7      429.87      397.87     10.31 o 
  -5   5   7      203.32      202.05      6.05 o 
  -4   5   7      415.77      392.82      8.47 o 
  -3   5   7      337.29      304.33      9.49 o 
  -2   5   7       23.71       26.03      4.11 o 
  -1   5   7       27.15       22.80      4.32 o 
   0   5   7       41.75       31.65      4.48 o 
   1   5   7      228.73      225.27     12.01 o 
   2   5   7      866.48      947.14     33.94 o 
   3   5   7      165.50      171.28      9.08 o 
   4   5   7     3430.98     3411.05     79.45 o 
   5   5   7       14.23       30.02      5.84 o 
   6   5   7     1183.28     1177.09     28.79 o 
   7   5   7      233.43      264.81     21.79 o 
   8   5   7      201.28      209.73     14.44 o 
   9   5   7      143.11      204.43     26.21 o 
  10   5   7       10.87        6.95     24.37 o 
  11   5   7        0.07      -12.98     13.71 o 
 -16   6   7       12.58        5.22     12.60 o 
 -15   6   7       11.94       15.55     11.61 o 
 -14   6   7      167.89      172.54     12.82 o 
 -13   6   7        2.19       -3.47      9.21 o 
 -12   6   7      344.30      305.36     13.69 o 
 -11   6   7       40.35       44.84      8.97 o 
 -10   6   7      476.27      468.69     14.46 o 
  -9   6   7      838.57      775.09     19.35 o 
  -8   6   7       88.08       85.92      8.22 o 
  -7   6   7       22.44       17.86      4.43 o 
  -6   6   7      122.39      122.07      8.60 o 
  -5   6   7      471.25      454.24     15.10 o 
  -4   6   7      370.50      333.35      8.97 o 
  -3   6   7      765.28      689.91     15.09 o 
  -2   6   7       31.96       30.26      5.59 o 
  -1   6   7        5.31       -2.71      5.24 o 
   0   6   7     1675.52     1576.19     42.36 o 
   1   6   7      227.86      225.69     19.45 o 
   2   6   7       50.53       55.35     11.95 o 
   3   6   7      475.64      512.98     24.72 o 
   4   6   7       70.46       69.01     20.80 o 
   5   6   7      123.57      146.57      9.39 o 
   6   6   7      112.38       75.91     14.94 o 
   7   6   7       40.58       26.73     18.99 o 
   8   6   7        1.90      -17.70     24.42 o 
   9   6   7        1.69       -2.26     15.99 o 
  10   6   7      237.72      257.07     21.08 o 
 -14   7   7       16.81       22.55     11.73 o 
 -13   7   7      428.84      429.76     18.30 o 
 -12   7   7        8.15       11.58      9.44 o 
 -11   7   7        0.54        1.97      8.70 o 
 -10   7   7       47.03       56.93     12.38 o 
  -9   7   7      278.88      252.20     11.07 o 
  -8   7   7       12.83       16.84      5.94 o 
  -7   7   7       14.46       21.16      5.37 o 
  -6   7   7       23.29       20.77      6.54 o 
  -5   7   7       13.48       15.12      6.66 o 
  -4   7   7        8.13        4.74      9.86 o 
  -3   7   7      519.95      463.98     28.35 o 
  -2   7   7       20.40        5.45     10.24 o 
  -1   7   7      168.40      208.02     26.23 o 
   0   7   7        1.02        2.71     11.36 o 
   1   7   7       16.29        6.77     12.66 o 
   2   7   7      128.40      151.95     21.25 o 
   3   7   7      156.64      130.40     14.99 o 
   4   7   7        8.10       -8.41     28.49 o 
   5   7   7        7.93      -16.30     14.54 o 
   6   7   7        0.59      -14.91     14.94 o 
   7   7   7        0.81      -16.37     29.39 o 
   8   7   7       11.76       -1.79     31.65 o 
 -12   8   7       38.95       49.35     10.87 o 
 -11   8   7        2.47        3.18      9.70 o 
 -10   8   7       65.49       89.35     17.31 o 
  -9   8   7       16.64       21.26      8.46 o 
  -8   8   7      109.92      103.54     17.37 o 
  -7   8   7      262.74      298.67     20.84 o 
  -6   8   7        7.31        1.69     10.44 o 
  -5   8   7        0.91      -10.47      7.01 o 
  -4   8   7      188.74      172.78     12.41 o 
  -3   8   7       29.79       21.71     24.42 o 
  -2   8   7       52.54       55.17     25.32 o 
  -1   8   7       18.74       12.66     24.42 o 
   0   8   7        0.98        7.24     23.51 o 
   1   8   7       37.72       -0.90     24.42 o 
   2   8   7       43.30       34.37     25.32 o 
   3   8   7      159.78      180.88     29.85 o 
   4   8   7       68.77      105.82     28.94 o 
   5   8   7        1.80      -24.42     27.13 o 
   6   8   7       95.46      106.72     28.94 o 
  -8   9   7      140.67      160.80     20.20 o 
  -7   9   7        3.67        1.30     16.51 o 
  -6   9   7      105.67      110.83     32.11 o 
  -5   9   7      135.51      122.10     29.85 o 
  -4   9   7        2.92       10.85     27.13 o 
  -3   9   7        9.13      -11.76     27.13 o 
  -2   9   7        8.16      -39.34     26.23 o 
  -1   9   7       48.62       28.04     28.94 o 
   0   9   7        0.04      -39.34     26.23 o 
   1   9   7       60.04       51.55     29.85 o 
 -20   0   8       34.17       33.46     29.85 o 
 -19   0   8      154.52      191.74     31.65 o 
 -18   0   8      227.83      228.82     30.75 o 
 -17   0   8      151.40      120.29     26.23 o 
 -16   0   8       14.19       -4.52     21.71 o 
 -15   0   8      759.87      755.25     29.73 o 
 -14   0   8     2008.78     1990.75     64.59 o 
 -13   0   8     3832.32     3832.64    118.87 o 
 -12   0   8     3525.54     3478.73    107.99 o 
 -11   0   8       17.45       29.75     12.21 o 
 -10   0   8      144.58      154.66     18.09 o 
  -9   0   8      957.57      940.60     47.03 o 
  -8   0   8       86.79      105.82     14.47 o 
  -7   0   8      107.48      104.91     15.38 o 
  -6   0   8      101.92       87.73     14.47 o 
  -5   0   8     4424.38     4513.05    189.02 o 
  -4   0   8      189.91      187.68     13.11 o 
  -3   0   8     6926.46     7244.92    211.36 o 
  -2   0   8     2357.23     2327.09     58.63 o 
  -1   0   8     1299.39     1294.99     29.73 o 
   0   0   8    10768.77    10692.81    224.65 o 
   1   0   8     6203.27     6038.90    148.45 o 
   2   0   8      431.35      426.46     19.94 o 
   3   0   8     1696.16     1642.02     42.60 o 
   4   0   8      185.34      139.73      7.97 o 
   5   0   8      278.64      233.57     14.03 o 
   6   0   8      162.75      205.65     13.47 o 
   7   0   8     3814.30     3465.83    107.94 o 
   8   0   8       72.59      114.86     21.71 o 
   9   0   8      328.59      341.87     28.94 o 
  10   0   8     3243.67     3061.46    133.85 o 
  11   0   8     1022.50     1088.92     58.79 o 
  12   0   8      582.68      563.45     40.70 o 
  13   0   8      572.47      665.65     48.84 o 
 -20   1   8      181.02      196.55     23.98 o 
 -19   1   8       12.37      -15.38     19.19 o 
 -18   1   8      475.09      493.72     27.48 o 
 -17   1   8        4.99      -14.02     17.64 o 
 -16   1   8      237.43      243.73     14.23 o 
 -15   1   8       13.03       23.73      7.70 o 
 -14   1   8       36.43       33.47      5.94 o 
 -13   1   8      721.19      701.42     20.23 o 
 -12   1   8       26.41       37.61      7.61 o 
 -11   1   8     3001.31     3038.93     76.53 o 
 -10   1   8       14.50        2.86      4.75 o 
  -9   1   8     1043.72     1097.69     26.22 o 
  -8   1   8     2056.13     2082.99     46.55 o 
  -7   1   8       60.40       63.39      4.87 o 
  -6   1   8     2140.23     2024.52     44.98 o 
  -5   1   8     1534.61     1510.81     34.59 o 
  -4   1   8       96.56       92.30      4.93 o 
  -3   1   8     2518.57     2578.22     42.01 o 
  -2   1   8        9.25        9.18      3.74 o 
  -1   1   8      793.35      906.14     15.27 o 
   0   1   8      920.04      886.64     15.12 o 
   1   1   8     4835.45     4831.60     84.38 o 
   2   1   8      520.65      516.29     11.66 o 
   3   1   8      152.43      160.42      7.38 o 
   4   1   8     2275.83     2250.47     44.62 o 
   5   1   8      151.41      144.32      6.87 o 
   6   1   8      513.42      478.57     19.97 o 
   7   1   8     1858.08     1776.63     41.36 o 
   8   1   8       27.71       12.25      9.31 o 
   9   1   8      272.58      298.21     19.50 o 
  10   1   8      416.38      412.44     23.02 o 
  11   1   8      501.19      464.87     25.58 o 
  12   1   8       66.49       81.83     20.35 o 
  13   1   8       61.65       45.16     29.85 o 
 -19   2   8       20.54       40.38     16.36 o 
 -18   2   8      141.54      150.61     34.65 o 
 -17   2   8      110.37       95.67     18.29 o 
 -16   2   8      186.70      183.30     13.10 o 
 -15   2   8       72.68       58.86      7.95 o 
 -14   2   8       27.47       18.39      8.21 o 
 -13   2   8       50.79       55.00      8.14 o 
 -12   2   8      319.96      292.45     12.14 o 
 -11   2   8      451.93      492.92     16.00 o 
 -10   2   8       18.87       16.30      5.02 o 
  -9   2   8      352.70      330.18     10.20 o 
  -8   2   8      115.74      119.36      6.17 o 
  -7   2   8      146.17      160.37      7.80 o 
  -6   2   8       33.10       21.25      7.78 o 
  -5   2   8      176.87      157.91      7.63 o 
  -4   2   8     1541.09     1574.40     26.74 o 
  -3   2   8        1.06       -5.02      3.87 o 
  -2   2   8      209.73      197.56      7.41 o 
  -1   2   8     4146.58     4221.27     62.67 o 
   0   2   8      609.59      573.19     13.16 o 
   1   2   8      976.89      975.19     20.93 o 
   2   2   8      117.31      124.68      5.96 o 
   3   2   8        0.62        0.04      4.34 o 
   4   2   8      508.21      486.07     12.94 o 
   5   2   8      219.01      215.06      8.26 o 
   6   2   8      506.43      514.46     14.29 o 
   7   2   8      245.73      205.49      8.69 o 
   8   2   8        2.34       12.36      9.87 o 
   9   2   8      697.54      630.27     29.40 o 
  10   2   8      151.97      139.74     23.51 o 
  11   2   8       20.97       -6.02     17.58 o 
  12   2   8      144.01      151.99     20.78 o 
 -19   3   8       77.15       82.92     17.38 o 
 -18   3   8        3.26       -5.80     15.12 o 
 -17   3   8      574.88      562.24     25.19 o 
 -16   3   8        8.22       13.87     13.58 o 
 -15   3   8        0.60      -14.50     12.70 o 
 -14   3   8      731.62      729.68     26.43 o 
 -13   3   8      657.95      653.70     20.23 o 
 -12   3   8       35.46       43.47      7.94 o 
 -11   3   8       63.13       71.42     13.18 o 
 -10   3   8     3180.87     3169.46     68.91 o 
  -9   3   8      444.55      430.12     14.43 o 
  -8   3   8      145.63      133.19     10.06 o 
  -7   3   8     2968.31     2946.50     57.56 o 
  -6   3   8       13.27        6.03      7.02 o 
  -5   3   8      891.18      875.38     17.96 o 
  -4   3   8      878.61      807.42     15.57 o 
  -3   3   8       25.03       13.48      5.74 o 
  -2   3   8        8.75       11.36      3.59 o 
  -1   3   8      104.32      109.18      5.66 o 
   0   3   8       92.26       83.23      5.82 o 
   1   3   8       65.46       63.11      6.79 o 
   2   3   8     3688.70     3541.84     76.54 o 
   3   3   8     2644.45     2603.63     51.40 o 
   4   3   8       63.61       66.15      6.50 o 
   5   3   8     1711.71     1710.80     35.17 o 
   6   3   8      449.73      462.19     16.10 o 
   7   3   8        4.69       -5.62      7.87 o 
   8   3   8      751.77      752.22     21.67 o 
   9   3   8       26.98       13.43     10.97 o 
  10   3   8       77.76       83.25     17.58 o 
  11   3   8       93.59      124.58     19.50 o 
  12   3   8      309.06      317.52     43.41 o 
 -18   4   8        1.37       -1.57     15.48 o 
 -17   4   8       10.13       19.86     17.28 o 
 -16   4   8      162.95      176.87     16.93 o 
 -15   4   8       18.42        7.08     13.03 o 
 -14   4   8      634.45      667.81     25.58 o 
 -13   4   8     1587.65     1643.53     45.41 o 
 -12   4   8      422.07      388.29     14.17 o 
 -11   4   8      274.07      248.68     10.58 o 
 -10   4   8      392.00      349.90     15.82 o 
  -9   4   8      283.04      269.39     10.03 o 
  -8   4   8      674.56      595.38     15.77 o 
  -7   4   8       71.26       84.54      6.65 o 
  -6   4   8      228.42      220.76      7.84 o 
  -5   4   8       16.58       11.39      5.20 o 
  -4   4   8     1161.15     1108.13     20.05 o 
  -3   4   8      586.39      560.66     12.30 o 
  -2   4   8      137.95      151.64      5.21 o 
  -1   4   8     4034.89     3966.40     63.29 o 
   0   4   8     1673.32     1700.94     38.63 o 
   1   4   8       55.24       49.37      7.17 o 
   2   4   8     2097.61     2061.80     55.22 o 
   3   4   8      149.98      130.51      8.72 o 
   4   4   8       14.68        9.22      4.83 o 
   5   4   8        2.99        6.22      5.27 o 
   6   4   8      489.07      449.60     13.65 o 
   7   4   8        8.26       -0.80     14.23 o 
   8   4   8       51.19       51.53     14.50 o 
   9   4   8     1015.16     1072.64     33.04 o 
  10   4   8       67.32       68.30     28.94 o 
  11   4   8      660.97      675.74     66.93 o 
 -17   5   8        4.01      -12.23     12.63 o 
 -16   5   8       91.37      103.07     13.21 o 
 -15   5   8       17.03       13.46     11.51 o 
 -14   5   8      340.38      365.63     22.06 o 
 -13   5   8      117.47      115.48     11.45 o 
 -12   5   8      140.77      127.48     11.13 o 
 -11   5   8       44.23       24.21      7.75 o 
 -10   5   8       52.18       45.08      7.97 o 
  -9   5   8       36.23       29.33      6.38 o 
  -8   5   8        3.20       -3.53      5.90 o 
  -7   5   8      237.98      216.14      8.02 o 
  -6   5   8       16.53        4.28      5.42 o 
  -5   5   8       30.71       29.57      4.84 o 
  -4   5   8     2647.16     2559.59     39.37 o 
  -3   5   8      346.77      361.81      8.68 o 
  -2   5   8      619.62      649.02     11.57 o 
  -1   5   8      119.94      127.97      7.49 o 
   0   5   8      348.78      336.93     12.14 o 
   1   5   8        2.94       -2.27      7.15 o 
   2   5   8       94.94       72.31      8.26 o 
   3   5   8      605.57      550.80     17.26 o 
   4   5   8      770.38      751.04     24.09 o 
   5   5   8      435.88      415.47     21.15 o 
   6   5   8      138.97      147.06     13.22 o 
   7   5   8        7.34       -1.24     11.78 o 
   8   5   8      379.42      436.04     19.21 o 
   9   5   8       24.00       27.68     13.43 o 
  10   5   8       88.23      114.49     22.08 o 
 -16   6   8       80.81       84.20     13.49 o 
 -15   6   8      303.54      302.73     15.76 o 
 -14   6   8       41.50       48.36     11.95 o 
 -13   6   8      223.75      200.76     15.01 o 
 -12   6   8      159.13      151.00     12.14 o 
 -11   6   8        3.75       -5.20      8.00 o 
 -10   6   8       23.64       25.93      7.89 o 
  -9   6   8      107.08      117.88      7.90 o 
  -8   6   8      614.58      601.47     13.97 o 
  -7   6   8        2.41        3.40      5.61 o 
  -6   6   8      115.43      102.00      6.82 o 
  -5   6   8      357.48      355.62     10.58 o 
  -4   6   8      166.74      174.69      9.05 o 
  -3   6   8      119.22      108.30      6.41 o 
  -2   6   8      921.84      880.81     27.26 o 
  -1   6   8        2.99       -3.92      8.24 o 
   0   6   8       67.35       66.25      9.40 o 
   1   6   8      222.55      180.41     27.58 o 
   2   6   8      318.49      319.66     27.13 o 
   3   6   8      271.70      302.67     18.79 o 
   4   6   8       79.54       70.62     14.29 o 
   5   6   8      268.78      294.69     77.78 o 
   6   6   8       40.48       34.84     21.25 o 
   7   6   8        2.43      -25.32     20.80 o 
   8   6   8      221.80      244.65     20.46 o 
 -14   7   8      200.30      252.22     14.95 o 
 -13   7   8        0.11        1.91     17.08 o 
 -12   7   8        4.59      -11.64      9.59 o 
 -11   7   8       98.69      106.64      9.87 o 
 -10   7   8      126.42      141.11     18.02 o 
  -9   7   8      123.85      124.69     17.37 o 
  -8   7   8       35.86       51.72     11.11 o 
  -7   7   8       79.92       67.85     10.92 o 
  -6   7   8      547.43      523.65     20.41 o 
  -5   7   8       10.31        4.47     10.88 o 
  -4   7   8       15.63        7.81      7.80 o 
  -3   7   8      129.56      113.96     25.32 o 
  -2   7   8       91.14      105.01     13.38 o 
  -1   7   8        2.34       23.70     12.04 o 
   0   7   8       33.47       44.65     13.38 o 
   1   7   8        7.33       16.20     13.21 o 
   2   7   8      181.37      187.85     19.90 o 
   3   7   8      329.48      337.78     20.60 o 
   4   7   8      502.41      558.40     39.79 o 
   5   7   8       43.67       62.47     16.48 o 
   6   7   8        1.66      -19.39     16.59 o 
 -11   8   8      196.85      193.37     12.40 o 
 -10   8   8       19.71       22.78      8.63 o 
  -9   8   8       35.24       47.02     14.50 o 
  -8   8   8      103.18       88.07     17.16 o 
  -7   8   8       14.73       10.21     15.19 o 
  -6   8   8      123.68       99.94     12.15 o 
  -5   8   8      166.22      139.28     29.85 o 
  -4   8   8       20.32      -30.75     24.42 o 
  -3   8   8       83.21       47.03     26.23 o 
  -2   8   8      354.72      388.90     36.18 o 
  -1   8   8      111.49      100.39     28.04 o 
   0   8   8       24.24       11.76     25.32 o 
   1   8   8      169.97      198.07     30.75 o 
   2   8   8        3.85       -4.52     25.32 o 
   3   8   8       73.42       66.93     28.94 o 
 -19   1   9      197.33      199.13     68.28 o 
 -18   1   9       68.69       78.63     20.14 o 
 -17   1   9       71.23       89.64     18.86 o 
 -16   1   9       34.90       63.93     19.45 o 
 -15   1   9       41.41       47.47      8.98 o 
 -14   1   9       97.08      110.21      7.45 o 
 -13   1   9      242.80      250.50     12.90 o 
 -12   1   9     1044.44     1067.91     30.94 o 
 -11   1   9      574.99      539.68     19.42 o 
 -10   1   9      251.99      259.19     12.11 o 
  -9   1   9     1177.18     1187.29     32.87 o 
  -8   1   9      979.30      987.50     28.33 o 
  -7   1   9      339.52      336.97     12.90 o 
  -6   1   9      590.41      622.79     16.84 o 
  -5   1   9      302.29      278.42     10.30 o 
  -4   1   9      201.87      190.21      8.08 o 
  -3   1   9      720.39      752.82     14.90 o 
  -2   1   9       44.11       35.16      4.50 o 
  -1   1   9      488.42      507.79     11.42 o 
   0   1   9      736.69      778.85     15.26 o 
   1   1   9     2726.42     2695.24     48.33 o 
   2   1   9      410.00      388.20     11.54 o 
   3   1   9     1479.20     1463.73     30.40 o 
   4   1   9      154.62      173.83      7.62 o 
   5   1   9     1001.06      939.92     24.30 o 
   6   1   9      284.24      269.50     18.22 o 
   7   1   9        2.84        2.17     16.28 o 
   8   1   9      116.65      145.22     28.49 o 
   9   1   9       18.56       29.92     19.45 o 
  10   1   9       77.70       58.55     18.22 o 
  11   1   9       87.82       26.70     18.86 o 
 -19   2   9      195.78      162.09     18.78 o 
 -18   2   9       77.81      122.23     17.05 o 
 -17   2   9      154.64      148.75     24.19 o 
 -16   2   9      704.08      656.99     26.98 o 
 -15   2   9      825.18      843.42     29.92 o 
 -14   2   9     2162.01     2145.48     57.41 o 
 -13   2   9       98.23       89.03     17.57 o 
 -12   2   9       29.47       29.08      7.75 o 
 -11   2   9       89.01       81.13      8.08 o 
 -10   2   9       43.51       44.17      7.39 o 
  -9   2   9       64.44       56.45      8.88 o 
  -8   2   9      111.95      125.26      8.88 o 
  -7   2   9      130.88      137.37     13.40 o 
  -6   2   9      324.13      312.74     11.26 o 
  -5   2   9     2611.70     2744.23     53.76 o 
  -4   2   9      555.13      497.71     12.75 o 
  -3   2   9     2603.56     2798.71     45.72 o 
  -2   2   9     4398.57     4405.84     70.49 o 
  -1   2   9     3049.94     3019.39     53.43 o 
   0   2   9     1732.87     1743.59     32.11 o 
   1   2   9     1191.97     1231.21     29.39 o 
   2   2   9       27.15       38.73      5.95 o 
   3   2   9       20.15       15.23      7.52 o 
   4   2   9       28.95       35.19      5.67 o 
   5   2   9      458.07      419.52     12.88 o 
   6   2   9      421.13      431.26     25.32 o 
   7   2   9      531.41      639.39     29.09 o 
   8   2   9      763.84      687.07     31.32 o 
   9   2   9     1442.00     1351.72     48.28 o 
  10   2   9      465.17      503.32     27.17 o 
  11   2   9      378.10      470.01     27.17 o 
 -18   3   9      768.67      727.74     30.26 o 
 -17   3   9      179.88      135.47     16.53 o 
 -16   3   9      452.20      383.24     20.01 o 
 -15   3   9      287.52      247.76     16.69 o 
 -14   3   9       12.60       22.63     12.66 o 
 -13   3   9      190.72      202.70     14.40 o 
 -12   3   9      582.16      634.51     23.80 o 
 -11   3   9        4.77       10.02      8.22 o 
 -10   3   9       86.59       86.62      9.20 o 
  -9   3   9      371.09      337.89     12.47 o 
  -8   3   9      383.86      352.51     15.31 o 
  -7   3   9      398.73      366.73     11.61 o 
  -6   3   9      723.17      724.92     16.15 o 
  -5   3   9      326.45      302.82      9.27 o 
  -4   3   9       62.14       60.58      6.20 o 
  -3   3   9       14.58       18.17      4.15 o 
  -2   3   9      116.38      111.82      6.79 o 
  -1   3   9      570.82      518.02     13.14 o 
   0   3   9       11.37       27.82      6.42 o 
   1   3   9      430.23      422.98     14.65 o 
   2   3   9      451.38      387.39     13.86 o 
   3   3   9      247.06      214.01      9.17 o 
   4   3   9     1518.69     1419.72     33.44 o 
   5   3   9      286.59      286.00     13.91 o 
   6   3   9      438.05      453.67     17.10 o 
   7   3   9       39.22       41.97     13.94 o 
   8   3   9      278.66      303.93     21.42 o 
   9   3   9       15.26       30.59     17.58 o 
  10   3   9       65.75       54.11     19.15 o 
 -17   4   9      382.94      368.25     20.71 o 
 -16   4   9       47.81       23.57     14.79 o 
 -15   4   9       84.10       78.79     14.23 o 
 -14   4   9        4.83      -15.24     12.66 o 
 -13   4   9        8.49       27.66     12.05 o 
 -12   4   9        5.46        8.24      9.77 o 
 -11   4   9       18.99       16.63      9.54 o 
 -10   4   9      359.91      354.11     12.14 o 
  -9   4   9        8.99       14.96      7.47 o 
  -8   4   9        1.40        6.02      6.63 o 
  -7   4   9       19.19        8.41      5.76 o 
  -6   4   9      509.72      482.55     12.87 o 
  -5   4   9      128.15      136.38      6.57 o 
  -4   4   9        4.38        0.51      6.25 o 
  -3   4   9      195.95      193.34      6.73 o 
  -2   4   9      523.11      552.23     13.98 o 
  -1   4   9     1333.43     1262.42     24.66 o 
   0   4   9      682.34      671.73     22.84 o 
   1   4   9      929.78     1002.09     25.65 o 
   2   4   9      220.09      210.18     10.25 o 
   3   4   9       22.05       22.52      8.16 o 
   4   4   9       39.73       28.85      7.41 o 
   5   4   9       72.21      104.51      9.70 o 
   6   4   9       34.25       22.62      9.17 o 
   7   4   9      186.53      207.19     14.71 o 
   8   4   9      105.69       85.00     13.71 o 
   9   4   9       18.36       18.34     18.99 o 
 -16   5   9        1.07       20.78     12.86 o 
 -15   5   9      367.87      324.17     23.63 o 
 -14   5   9       10.80        4.02     11.15 o 
 -13   5   9       91.38      108.65     12.83 o 
 -12   5   9       31.40       40.35     10.56 o 
 -11   5   9      397.37      414.85     19.24 o 
 -10   5   9      295.57      271.75     12.81 o 
  -9   5   9       11.98        6.02      7.32 o 
  -8   5   9      371.20      390.03     21.91 o 
  -7   5   9       33.49       34.61      6.54 o 
  -6   5   9       81.38       85.34      6.39 o 
  -5   5   9      184.48      164.14      7.22 o 
  -4   5   9       10.68       16.51      5.58 o 
  -3   5   9       21.88       18.12      5.51 o 
  -2   5   9      174.10      165.70      7.74 o 
  -1   5   9       22.50        6.51      7.49 o 
   0   5   9     1261.89     1243.86     39.16 o 
   1   5   9      405.89      408.28     14.55 o 
   2   5   9      661.40      661.89     24.50 o 
   3   5   9      258.39      261.29     23.76 o 
   4   5   9        4.40        3.72      7.15 o 
   5   5   9       34.25       40.99     12.47 o 
   6   5   9       72.55      100.45     13.56 o 
   7   5   9      102.08      118.65     15.18 o 
   8   5   9       39.40       28.31     13.95 o 
 -15   6   9      170.95      169.97     14.44 o 
 -14   6   9      203.94      194.46     14.14 o 
 -13   6   9       77.23       90.85     12.03 o 
 -12   6   9       30.67       48.48     10.94 o 
 -11   6   9        4.94       -3.31      9.91 o 
 -10   6   9       45.90       49.63     14.36 o 
  -9   6   9       36.22       48.44      8.37 o 
  -8   6   9      207.96      191.06      8.69 o 
  -7   6   9      166.03      172.67      8.26 o 
  -6   6   9      183.41      136.50      7.67 o 
  -5   6   9        5.20       -3.17      5.96 o 
  -4   6   9      352.75      338.42     11.77 o 
  -3   6   9      141.87      121.85      9.27 o 
  -2   6   9      833.72      830.32     33.03 o 
  -1   6   9      155.29      151.74     18.81 o 
   0   6   9       84.70       72.81     15.24 o 
   1   6   9      623.25      643.17     28.59 o 
   2   6   9       25.12       15.79     13.90 o 
   3   6   9       25.74       29.14     14.67 o 
   4   6   9        1.24       -2.67     14.67 o 
   5   6   9        3.22        7.25     15.66 o 
   6   6   9        1.15        2.09     16.30 o 
   7   6   9      167.94      169.39     26.68 o 
 -12   7   9       81.29       93.61     10.55 o 
 -11   7   9       12.87        5.01     17.13 o 
 -10   7   9        4.74      -13.71     16.07 o 
  -9   7   9       28.53       11.94     15.65 o 
  -8   7   9       36.99       20.18     11.72 o 
  -7   7   9       14.61       14.09     10.92 o 
  -6   7   9      103.71       87.13     23.51 o 
  -5   7   9      123.30      156.88     18.99 o 
  -4   7   9        4.88        0.08     12.87 o 
  -3   7   9       96.49      121.87     18.09 o 
  -2   7   9      150.42      185.84     16.40 o 
  -1   7   9      260.95      269.77     38.44 o 
   0   7   9        4.41        7.33     14.05 o 
   1   7   9      141.76      130.67     19.90 o 
   2   7   9        9.24        3.17     14.99 o 
   3   7   9      143.95      149.77     32.11 o 
   4   7   9       97.32       85.77     17.60 o 
  -9   8   9       23.38       26.49     23.51 o 
  -8   8   9        8.70       -7.69     16.71 o 
  -7   8   9       30.08       30.11     30.30 o 
  -6   8   9      183.03      234.24     33.46 o 
  -5   8   9        3.42      -29.85     27.13 o 
  -4   8   9        4.48       -8.14     27.13 o 
  -3   8   9       24.90       23.51     27.13 o 
  -2   8   9        2.06        0.00     27.13 o 
  -1   8   9        5.81        9.04     27.13 o 
   0   8   9       54.74       33.46     28.04 o 
   1   8   9        4.18        2.71     27.13 o 
 -19   0  10      641.22      649.37     50.65 o 
 -18   0  10       44.28       45.22     28.04 o 
 -17   0  10      385.18      378.95     36.18 o 
 -16   0  10     1613.49     1546.56     77.78 o 
 -15   0  10       15.28      -13.57     21.71 o 
 -14   0  10      253.97      289.70     28.49 o 
 -13   0  10      158.32      177.93     40.70 o 
 -12   0  10       62.41       71.42     18.99 o 
 -11   0  10      294.31      295.49     15.85 o 
 -10   0  10       30.48       16.28     17.18 o 
  -9   0  10     1232.89     1274.33     62.40 o 
  -8   0  10      422.02      356.34     27.13 o 
  -7   0  10     2930.08     3063.27    132.95 o 
  -6   0  10     3767.71     3846.50    163.70 o 
  -5   0  10       98.06       79.55     12.46 o 
  -4   0  10     5389.62     5736.77    140.48 o 
  -3   0  10     3297.68     3346.62     72.43 o 
  -2   0  10      415.42      388.90     13.23 o 
  -1   0  10      415.46      422.40     16.45 o 
   0   0  10     2399.42     2365.14     52.32 o 
   1   0  10       84.69       92.72     11.20 o 
   2   0  10     3164.13     3047.87     95.19 o 
   3   0  10     1823.18     1641.47     56.07 o 
   4   0  10      155.65      204.40     23.51 o 
   5   0  10      338.29      364.48     29.85 o 
   6   0  10     2940.12     2763.91    122.10 o 
   7   0  10      207.41      175.46     26.23 o 
   8   0  10     1351.49     1220.06     64.21 o 
   9   0  10      672.45      630.38     45.22 o 
  10   0  10       48.98       91.35     28.04 o 
 -19   1  10       85.43       96.32     22.38 o 
 -18   1  10        0.38      -13.57     19.19 o 
 -17   1  10      110.08      102.21     20.14 o 
 -16   1  10        1.30      -15.73     18.99 o 
 -15   1  10      179.19      172.12     24.58 o 
 -14   1  10      203.14      206.05     12.61 o 
 -13   1  10      420.64      440.17     17.54 o 
 -12   1  10       70.36       72.22     24.27 o 
 -11   1  10       48.43       41.28     11.01 o 
 -10   1  10     2026.22     2012.19     52.91 o 
  -9   1  10      120.32      118.24     11.67 o 
  -8   1  10      260.90      215.72     11.84 o 
  -7   1  10      695.83      685.44     22.73 o 
  -6   1  10        1.20       -0.89      6.34 o 
  -5   1  10       12.70       -0.58      8.11 o 
  -4   1  10       36.86       19.81      5.95 o 
  -3   1  10      923.89      978.18     20.22 o 
  -2   1  10      139.78      139.06      8.53 o 
  -1   1  10      870.30      871.45     15.87 o 
   0   1  10     2751.43     2764.84     42.82 o 
   1   1  10      103.29       90.91      8.46 o 
   2   1  10      974.25      993.46     22.39 o 
   3   1  10      764.39      780.32     24.83 o 
   4   1  10      313.76      287.54     18.86 o 
   5   1  10      321.04      362.09     20.46 o 
   6   1  10       60.32       79.53     16.63 o 
   7   1  10       16.52        5.06     15.66 o 
   8   1  10       74.95       44.77     17.27 o 
   9   1  10      541.21      554.36     30.37 o 
  10   1  10       48.31       39.93     19.50 o 
 -18   2  10        9.45       21.23     29.85 o 
 -17   2  10       54.06       36.18     19.19 o 
 -16   2  10       47.04       59.49     18.22 o 
 -15   2  10      248.60      245.79     20.46 o 
 -14   2  10      276.56      256.34     20.14 o 
 -13   2  10       30.29        8.14     14.07 o 
 -12   2  10      277.14      237.04     17.91 o 
 -11   2  10      682.08      665.10     22.73 o 
 -10   2  10       11.91       -0.78      8.18 o 
  -9   2  10      153.07      145.12     16.30 o 
  -8   2  10     1178.42     1178.67     33.56 o 
  -7   2  10       57.10       54.28      8.18 o 
  -6   2  10      367.16      334.26     11.12 o 
  -5   2  10     1016.60     1032.72     21.22 o 
  -4   2  10      136.74      142.78      7.41 o 
  -3   2  10        1.01        0.10      5.82 o 
  -2   2  10      145.49      136.16      7.29 o 
  -1   2  10       60.39       63.24      6.45 o 
   0   2  10       94.11       93.01      7.33 o 
   1   2  10       56.58       55.72      5.64 o 
   2   2  10      841.60      818.56     19.35 o 
   3   2  10       54.45       45.80      6.93 o 
   4   2  10        1.61        1.09     14.02 o 
   5   2  10      319.78      294.02     19.50 o 
   6   2  10       67.31       61.33     16.30 o 
   7   2  10      330.87      300.18     21.42 o 
   8   2  10        2.06        9.14     17.58 o 
   9   2  10      156.51      127.95     20.14 o 
 -18   3  10      399.24      387.68     22.45 o 
 -17   3  10      466.58      437.91     22.26 o 
 -16   3  10       29.29       34.76     14.75 o 
 -15   3  10        2.87       -6.45     21.13 o 
 -14   3  10      501.75      509.57     26.52 o 
 -13   3  10       23.66       16.07     12.85 o 
 -12   3  10      321.73      363.91     17.56 o 
 -11   3  10      930.84      993.49     31.30 o 
 -10   3  10        7.15       -3.14     10.36 o 
  -9   3  10      915.57      931.40     22.36 o 
  -8   3  10       18.06       23.48      7.83 o 
  -7   3  10        8.42        2.32      6.46 o 
  -6   3  10      911.89      858.36     18.63 o 
  -5   3  10      321.33      344.20     10.55 o 
  -4   3  10      268.56      241.26      8.93 o 
  -3   3  10       35.48       25.14      6.32 o 
  -2   3  10     2195.14     2227.97     40.53 o 
  -1   3  10      406.44      427.82     12.61 o 
   0   3  10      160.39      146.74     13.45 o 
   1   3  10     1997.37     2015.56     45.76 o 
   2   3  10       39.49       46.56     15.88 o 
   3   3  10       27.91       34.63      7.18 o 
   4   3  10     1051.31     1072.66     46.68 o 
   5   3  10       59.71       56.93     11.29 o 
   6   3  10       22.92       25.32     15.95 o 
   7   3  10       22.62       51.24     17.58 o 
   8   3  10      208.88      138.56     37.08 o 
   9   3  10       60.64       47.06     19.50 o 
 -17   4  10       91.60       92.30     17.22 o 
 -16   4  10      343.44      309.03     23.30 o 
 -15   4  10      270.72      259.15     18.08 o 
 -14   4  10       28.06       30.64     13.38 o 
 -13   4  10       39.18       29.27     11.24 o 
 -12   4  10      374.59      365.45     15.36 o 
 -11   4  10       22.06       26.88     10.14 o 
 -10   4  10        0.49       -8.22      9.55 o 
  -9   4  10      108.61       85.88     10.39 o 
  -8   4  10      912.28      954.23     43.95 o 
  -7   4  10       68.07       49.17      7.98 o 
  -6   4  10      410.26      408.52     11.09 o 
  -5   4  10     1114.40     1064.22     22.14 o 
  -4   4  10      629.80      620.04     17.59 o 
  -3   4  10      935.32      917.48     19.88 o 
  -2   4  10     1120.41     1112.70     22.76 o 
  -1   4  10      564.81      532.52     22.32 o 
   0   4  10       97.22      100.84      9.27 o 
   1   4  10        1.19       -2.68      9.89 o 
   2   4  10       22.79       20.31     10.50 o 
   3   4  10      179.04      169.57      9.08 o 
   4   4  10      357.70      336.74     27.22 o 
   5   4  10      414.53      425.31     30.43 o 
   6   4  10      103.46      104.72     13.56 o 
   7   4  10      854.22      847.78     73.71 o 
   8   4  10      183.76      189.38     33.46 o 
 -15   5  10       32.47       24.57     12.72 o 
 -14   5  10      180.29      157.97     15.93 o 
 -13   5  10      132.64      139.56     15.27 o 
 -12   5  10       46.22       51.74     11.20 o 
 -11   5  10       23.67       20.04     18.41 o 
 -10   5  10       31.43       -1.52      9.97 o 
  -9   5  10       28.97       19.72      8.47 o 
  -8   5  10      843.04      828.86     21.13 o 
  -7   5  10       65.00       50.14      7.65 o 
  -6   5  10      538.30      514.16     14.35 o 
  -5   5  10        5.23        5.38      6.89 o 
  -4   5  10       10.90       11.79      8.00 o 
  -3   5  10      246.43      257.27      9.69 o 
  -2   5  10      144.24      150.06     17.99 o 
  -1   5  10      477.88      457.37     27.01 o 
   0   5  10      116.38      164.05     12.83 o 
   1   5  10       50.12       29.11     11.46 o 
   2   5  10        1.86       15.35     11.28 o 
   3   5  10      133.06      116.66     13.03 o 
   4   5  10      729.49      752.70     36.61 o 
   5   5  10       33.54       32.75     13.18 o 
   6   5  10      315.98      405.58     28.87 o 
 -13   6  10       41.53       23.05     12.00 o 
 -12   6  10       68.32       78.23     15.53 o 
 -11   6  10        7.95       -4.18     10.63 o 
 -10   6  10        2.19       -9.78     12.27 o 
  -9   6  10       13.55        1.15      9.79 o 
  -8   6  10       56.88       38.55      9.49 o 
  -7   6  10      342.96      382.73     14.50 o 
  -6   6  10        3.09        7.16      8.86 o 
  -5   6  10       68.13       44.43     10.79 o 
  -4   6  10      382.50      388.60     16.85 o 
  -3   6  10       73.92       76.07     14.05 o 
  -2   6  10      370.06      375.44     29.39 o 
  -1   6  10      175.52      164.36     12.55 o 
   0   6  10      140.40      159.96     18.99 o 
   1   6  10      107.06      106.66     16.73 o 
   2   6  10       79.79       78.68     15.95 o 
   3   6  10      271.06      298.29     20.72 o 
   4   6  10       18.00       17.43     16.30 o 
   5   6  10        0.69      -22.16     17.64 o 
 -11   7  10       10.34        6.43     17.60 o 
 -10   7  10      311.43      296.80     22.78 o 
  -9   7  10       34.01       14.33     16.51 o 
  -8   7  10       15.80       21.90     15.85 o 
  -7   7  10      161.33      159.18     29.85 o 
  -6   7  10        4.99       -4.62     14.22 o 
  -5   7  10       91.85       98.19     15.56 o 
  -4   7  10       57.90       72.94     14.89 o 
  -3   7  10      528.49      530.31     27.04 o 
  -2   7  10        8.13       -1.31     14.54 o 
  -1   7  10       18.63       14.08     15.19 o 
   0   7  10      122.64      146.66     17.82 o 
   1   7  10       10.45       -0.11     15.65 o 
   2   7  10       13.64       34.99     17.13 o 
 -18   1  11       88.84       80.80     21.42 o 
 -17   1  11        5.07       -0.14     18.86 o 
 -16   1  11       59.98       31.62     27.58 o 
 -15   1  11      235.81      248.73     27.58 o 
 -14   1  11       96.34      111.10     17.91 o 
 -13   1  11      258.11      257.24     19.83 o 
 -12   1  11      524.42      556.69     28.78 o 
 -11   1  11      252.88      270.91     18.23 o 
 -10   1  11      197.25      197.84     11.63 o 
  -9   1  11        6.22       16.68      8.52 o 
  -8   1  11      644.92      657.10     22.63 o 
  -7   1  11       40.11       57.55     13.71 o 
  -6   1  11        1.40       -4.43      6.60 o 
  -5   1  11      262.71      262.27      9.61 o 
  -4   1  11      343.71      358.86     10.87 o 
  -3   1  11      288.51      299.89     10.11 o 
  -2   1  11      474.78      508.64     11.43 o 
  -1   1  11     1772.89     1840.75     31.88 o 
   0   1  11       32.00       37.80      6.95 o 
   1   1  11      514.90      566.58     17.68 o 
   2   1  11      607.54      652.76     29.09 o 
   3   1  11       24.28       15.26     14.67 o 
   4   1  11       68.64      103.14     16.63 o 
   5   1  11        5.64      -22.78     15.66 o 
   6   1  11        6.60      -24.45     16.30 o 
   7   1  11       83.53       54.00     18.22 o 
   8   1  11      313.81      289.73     23.02 o 
 -17   2  11      220.26      234.58     23.64 o 
 -16   2  11       68.15      109.70     19.83 o 
 -15   2  11      110.86      123.88     19.50 o 
 -14   2  11       20.00        1.36     24.87 o 
 -13   2  11       28.71       16.73     15.35 o 
 -12   2  11        0.55       -0.45     14.71 o 
 -11   2  11       28.20       34.23     15.02 o 
 -10   2  11        3.89       -4.73     13.74 o 
  -9   2  11      502.03      519.66     26.13 o 
  -8   2  11     1527.07     1527.43     49.64 o 
  -7   2  11     1006.65     1033.08     22.02 o 
  -6   2  11     1569.13     1586.82     30.70 o 
  -5   2  11      178.32      172.52      8.65 o 
  -4   2  11     1936.99     1925.32     36.00 o 
  -3   2  11        5.21       -7.10      6.49 o 
  -2   2  11      150.08      133.37     10.90 o 
  -1   2  11       52.39       55.50      8.21 o 
   0   2  11      305.98      298.57     14.71 o 
   1   2  11       78.05       86.55      7.74 o 
   2   2  11      382.14      400.98     14.53 o 
   3   2  11      435.61      482.58     26.22 o 
   4   2  11      739.63      703.15     31.65 o 
   5   2  11      940.32      926.69     37.41 o 
   6   2  11      406.04      372.41     23.66 o 
   7   2  11      538.60      549.70     53.81 o 
 -17   3  11        0.48      -28.73     19.15 o 
 -16   3  11       49.09       25.89     19.90 o 
 -15   3  11        7.28       14.37     17.87 o 
 -14   3  11       59.17       42.84     17.23 o 
 -13   3  11       18.69       19.40     16.30 o 
 -12   3  11      177.63      163.74     31.65 o 
 -11   3  11      271.89      270.49     29.39 o 
 -10   3  11       94.87       84.77     12.70 o 
  -9   3  11       48.57       42.89     11.63 o 
  -8   3  11      352.92      328.48     14.01 o 
  -7   3  11       14.03        7.81      8.30 o 
  -6   3  11       54.94       54.36      8.79 o 
  -5   3  11        7.33      -12.10      8.07 o 
  -4   3  11      118.11      110.05      9.37 o 
  -3   3  11      244.38      269.79     11.48 o 
  -2   3  11     2645.67     2606.16     51.60 o 
  -1   3  11       17.40        3.30      9.13 o 
   0   3  11       48.56       27.88     11.90 o 
   1   3  11      243.69      263.39     14.56 o 
   2   3  11      650.94      666.68     19.78 o 
   3   3  11       91.89       79.52     12.11 o 
   4   3  11      187.78      207.45     18.86 o 
   5   3  11       30.39       43.28     28.04 o 
   6   3  11       12.01        2.35     19.90 o 
   7   3  11       23.53      -17.87     18.22 o 
 -15   4  11       17.62       -8.78     12.72 o 
 -14   4  11       14.32       -3.48     12.38 o 
 -13   4  11        9.91       -2.89     11.72 o 
 -12   4  11      109.08       89.14     12.09 o 
 -11   4  11        1.18       -1.66     10.70 o 
 -10   4  11       80.86       91.76     11.31 o 
  -9   4  11      570.54      613.10     23.62 o 
  -8   4  11       50.83       37.59      9.78 o 
  -7   4  11        0.34      -12.45      8.30 o 
  -6   4  11       28.53       27.62      8.71 o 
  -5   4  11       27.61       20.55     10.10 o 
  -4   4  11      170.28      173.81     11.95 o 
  -3   4  11        9.12        0.89      8.37 o 
  -2   4  11       35.83       43.30      8.71 o 
  -1   4  11        4.89      -11.81     10.76 o 
   0   4  11        5.61      -13.01     10.94 o 
   1   4  11      615.91      656.25     24.19 o 
   2   4  11        9.88       12.00     15.19 o 
   3   4  11       28.58       32.73     12.44 o 
   4   4  11       66.06       71.98     13.43 o 
   5   4  11      141.21      176.97     20.14 o 
   6   4  11        9.50       10.98     18.51 o 
 -14   5  11       86.08       80.20     13.48 o 
 -13   5  11       72.32       64.65     12.61 o 
 -12   5  11      235.31      215.93     16.84 o 
 -11   5  11       14.55        1.43     11.39 o 
 -10   5  11       46.81       39.10      9.65 o 
  -9   5  11       94.33       91.98      9.89 o 
  -8   5  11        4.67       13.42      8.04 o 
  -7   5  11      166.19      178.40      9.66 o 
  -6   5  11      270.33      289.63     16.80 o 
  -5   5  11      117.97      126.83      9.97 o 
  -4   5  11      384.14      378.22     18.29 o 
  -3   5  11      462.55      451.82     15.33 o 
  -2   5  11      106.06      112.34     11.16 o 
  -1   5  11       81.77       90.51     14.27 o 
   0   5  11      783.15      873.65     29.20 o 
   1   5  11        1.97       13.62     15.31 o 
   2   5  11       53.07       54.37     13.03 o 
   3   5  11      122.97      148.40     14.93 o 
   4   5  11       25.56       10.77     13.66 o 
 -12   6  11        4.74      -20.09     13.40 o 
 -11   6  11       10.16       -0.19     11.11 o 
 -10   6  11       67.99       65.98     11.39 o 
  -9   6  11       28.62       26.58     10.70 o 
  -8   6  11       67.07       63.21     10.67 o 
  -7   6  11       20.44       33.46     11.86 o 
  -6   6  11      235.18      263.93     15.26 o 
  -5   6  11      321.29      306.26     16.12 o 
  -4   6  11        7.04       45.35     11.54 o 
  -3   6  11       60.36       51.30     24.87 o 
  -2   6  11        7.96       11.47     14.99 o 
  -1   6  11       54.99       84.92     16.48 o 
   0   6  11        5.69       16.00     15.58 o 
   1   6  11       46.55       45.12     16.59 o 
   2   6  11       31.11       15.46     16.30 o 
  -7   7  11       63.43       66.33     16.40 o 
  -6   7  11       21.10       10.38     12.04 o 
  -5   7  11       19.38       31.49     12.04 o 
  -4   7  11       58.20       92.05     22.61 o 
  -3   7  11      435.76      447.21     24.55 o 
 -17   0  12      273.08      225.20     34.37 o 
 -16   0  12        3.05      -27.13     26.23 o 
 -15   0  12       75.32       89.54     28.04 o 
 -14   0  12        2.74       15.38     24.42 o 
 -13   0  12      211.56      177.27     27.13 o 
 -12   0  12      116.43      131.00     12.56 o 
 -11   0  12      267.05      328.66     18.54 o 
 -10   0  12     1077.43     1179.85     41.98 o 
  -9   0  12      998.87     1001.79     36.68 o 
  -8   0  12     2119.74     2149.64     56.74 o 
  -7   0  12        9.95       -4.07      8.12 o 
  -6   0  12      253.88      270.99     14.10 o 
  -5   0  12      950.74      936.96     29.12 o 
  -4   0  12      141.02      138.98      9.40 o 
  -3   0  12        0.76        5.45      7.96 o 
  -2   0  12      364.61      353.22     13.59 o 
  -1   0  12       66.38       89.23     15.66 o 
   0   0  12        3.67      -12.66     21.71 o 
   1   0  12      395.97      435.03     33.46 o 
   2   0  12     1524.64     1388.28     68.74 o 
   3   0  12      113.68       92.25     24.42 o 
   4   0  12     1858.30     2065.69     95.87 o 
   5   0  12      410.73      406.08     35.27 o 
   6   0  12      199.40      197.16     30.75 o 
 -16   1  12        3.10      -24.87     18.55 o 
 -15   1  12      200.83      196.90     48.84 o 
 -14   1  12      356.87      357.30     24.30 o 
 -13   1  12        4.93      -13.69     16.30 o 
 -12   1  12      298.26      293.75     21.10 o 
 -11   1  12       53.11       32.56     15.99 o 
 -10   1  12       20.89       28.94     15.99 o 
  -9   1  12      783.71      798.28     34.21 o 
  -8   1  12       27.22       32.32      8.08 o 
  -7   1  12      529.85      560.76     17.12 o 
  -6   1  12        2.02       -2.37      6.81 o 
  -5   1  12       37.32       42.39      7.31 o 
  -4   1  12      811.67      841.17     21.65 o 
  -3   1  12       56.37       53.62      6.13 o 
  -2   1  12     1513.82     1583.40     30.76 o 
  -1   1  12       27.22       19.47      6.71 o 
   0   1  12      271.68      303.51     20.80 o 
   1   1  12      923.27      933.87     37.09 o 
   2   1  12       44.52       15.07     38.44 o 
   3   1  12       40.34       23.06     16.63 o 
   4   1  12       47.32       38.40     17.58 o 
   5   1  12      334.03      364.21     32.11 o 
   6   1  12        0.96        5.84     18.22 o 
 -16   2  12       49.69       22.65     19.50 o 
 -15   2  12      148.03      145.29     21.10 o 
 -14   2  12       37.96       29.56     18.22 o 
 -13   2  12       10.15        4.27     16.94 o 
 -12   2  12      109.36      116.20     30.30 o 
 -11   2  12       21.66        9.70     16.30 o 
 -10   2  12        2.84      -12.51     15.66 o 
  -9   2  12       18.12       28.19     12.33 o 
  -8   2  12       83.96       79.52      9.75 o 
  -7   2  12      231.15      241.93     11.87 o 
  -6   2  12       85.32       76.21      9.60 o 
  -5   2  12        0.50        0.34      8.73 o 
  -4   2  12        7.30        7.86      8.53 o 
  -3   2  12      265.82      255.08     11.73 o 
  -2   2  12       17.15        8.70      8.73 o 
  -1   2  12       29.62       19.18      9.65 o 
   0   2  12       59.35       61.17      8.34 o 
   1   2  12       24.46       23.66     11.07 o 
   2   2  12        5.77      -19.45     15.99 o 
   3   2  12      288.93      320.11     21.74 o 
   4   2  12        0.57      -10.87     16.94 o 
   5   2  12       82.26       75.11     28.94 o 
 -15   3  12      161.70      144.16     24.87 o 
 -14   3  12       12.04       -9.19     18.22 o 
 -13   3  12      657.38      666.55     33.53 o 
 -12   3  12        7.13      -14.59     13.38 o 
 -11   3  12       12.35       -4.81     12.85 o 
 -10   3  12      309.26      305.17     17.54 o 
  -9   3  12      171.40      170.07     13.58 o 
  -8   3  12        2.28       -7.36      9.10 o 
  -7   3  12        5.34       -9.40      8.96 o 
  -6   3  12     1450.26     1506.77     36.74 o 
  -5   3  12       47.35       47.14      9.58 o 
  -4   3  12       16.56        8.45      9.02 o 
  -3   3  12      547.15      568.53     17.94 o 
  -2   3  12      149.48      168.58     10.73 o 
  -1   3  12      396.99      429.65     18.59 o 
   0   3  12      501.45      520.94     37.73 o 
   1   3  12       76.64       69.57     12.90 o 
   2   3  12      118.94      145.98     15.86 o 
   3   3  12       35.25       27.13     17.27 o 
   4   3  12        9.53       -5.43     17.27 o 
 -14   4  12        0.93      -19.39     14.93 o 
 -13   4  12        1.01      -11.35     14.23 o 
 -12   4  12      179.26      201.72     16.88 o 
 -11   4  12       54.83       57.77     14.04 o 
 -10   4  12      495.46      478.74     18.39 o 
  -9   4  12      500.24      465.15     17.40 o 
  -8   4  12      134.40      141.55     12.53 o 
  -7   4  12      292.99      309.28     13.75 o 
  -6   4  12      162.49      170.27     11.22 o 
  -5   4  12        4.86        4.46      9.14 o 
  -4   4  12      301.15      315.04     13.23 o 
  -3   4  12       58.74       42.09      9.51 o 
  -2   4  12        0.07       -3.12     10.47 o 
  -1   4  12      378.68      410.90     18.78 o 
   0   4  12      510.01      542.28     24.60 o 
   1   4  12       16.46       22.22     12.76 o 
   2   4  12      170.89      171.72     15.24 o 
   3   4  12      666.58      702.12     36.31 o 
 -12   5  12       28.96       25.68     12.48 o 
 -11   5  12       14.88       32.15     10.63 o 
 -10   5  12      248.22      235.05     12.48 o 
  -9   5  12       54.56       57.26     10.45 o 
  -8   5  12        7.87       16.97     13.23 o 
  -7   5  12        1.96       20.97      9.76 o 
  -6   5  12       24.97       20.98      9.62 o 
  -5   5  12        8.23        4.87      9.57 o 
  -4   5  12      155.99      146.65     11.02 o 
  -3   5  12        7.26       10.73     11.01 o 
  -2   5  12       45.08       78.12     13.72 o 
  -1   5  12      164.99      206.48     30.12 o 
   0   5  12      144.21      150.60     16.09 o 
   1   5  12        8.77        6.77     13.51 o 
  -8   6  12       84.15       98.85     14.20 o 
  -7   6  12       33.02       33.37     13.03 o 
  -6   6  12        0.02       -6.79     12.30 o 
  -5   6  12      188.10      226.52     22.28 o 
  -4   6  12      626.03      623.63     31.16 o 
  -3   6  12       23.44       35.97     20.35 o 
 -15   1  13       19.46       38.89     20.46 o 
 -14   1  13      143.75      118.14     20.78 o 
 -13   1  13        1.89      -11.74     23.97 o 
 -12   1  13      108.38      102.23     31.20 o 
 -11   1  13        0.14        0.16     17.58 o 
 -10   1  13       28.94       27.84     16.30 o 
  -9   1  13        1.29       -9.75     11.28 o 
  -8   1  13      444.18      465.03     26.89 o 
  -7   1  13      219.96      248.77     12.89 o 
  -6   1  13        7.18      -11.55     10.38 o 
  -5   1  13      765.27      829.02     22.37 o 
  -4   1  13      151.64      145.93     11.01 o 
  -3   1  13      375.72      402.46     14.56 o 
  -2   1  13      233.32      254.91     12.45 o 
  -1   1  13       16.37        8.59     16.63 o 
   0   1  13       53.59       51.85     17.58 o 
   1   1  13        6.95      -20.35     17.27 o 
   2   1  13        2.31      -11.59     17.58 o 
   3   1  13        6.62        1.81     17.91 o 
 -14   2  13       24.44       44.66     19.50 o 
 -13   2  13        2.93      -26.86     17.91 o 
 -12   2  13      339.48      327.13     23.66 o 
 -11   2  13      302.42      309.28     22.36 o 
 -10   2  13     1063.93     1068.38     30.07 o 
  -9   2  13       50.36       40.84     10.57 o 
  -8   2  13        5.52       -6.65      9.82 o 
  -7   2  13      362.82      394.09     14.84 o 
  -6   2  13       87.93       86.63     12.50 o 
  -5   2  13       24.51       20.83      9.77 o 
  -4   2  13       69.48       68.22     10.40 o 
  -3   2  13        0.39        0.25      9.58 o 
  -2   2  13      242.65      284.56     12.95 o 
  -1   2  13       26.42       20.20     12.36 o 
   0   2  13      371.52      338.22     22.70 o 
   1   2  13      416.83      449.25     28.49 o 
   2   2  13      338.16      356.37     36.18 o 
   3   2  13      794.40      866.55     37.73 o 
 -13   3  13       56.85       71.75     16.01 o 
 -12   3  13       26.43       16.92     15.12 o 
 -11   3  13      273.95      244.35     17.89 o 
 -10   3  13       50.98       52.63     12.20 o 
  -9   3  13       17.45       16.63     10.40 o 
  -8   3  13      667.36      622.99     22.15 o 
  -7   3  13      290.06      271.22     13.24 o 
  -6   3  13      270.50      265.42     13.01 o 
  -5   3  13       35.41       22.54      9.90 o 
  -4   3  13       78.41       55.87     10.50 o 
  -3   3  13      150.33      176.09     11.69 o 
  -2   3  13       52.00       69.68     11.77 o 
  -1   3  13       91.08       58.22     13.43 o 
   0   3  13      167.72      161.68     15.16 o 
   1   3  13       28.12       53.81     18.55 o 
   2   3  13        5.24        9.95     17.91 o 
 -11   4  13       80.51      101.07     17.17 o 
 -10   4  13       24.96       39.62     10.99 o 
  -9   4  13       14.19        3.23     10.48 o 
  -8   4  13       30.36       21.84     10.49 o 
  -7   4  13       18.12       14.18     10.40 o 
  -6   4  13        1.79       11.81     10.28 o 
  -5   4  13      191.52      202.49     12.50 o 
  -4   4  13       40.29       43.92     10.60 o 
  -3   4  13       15.11       34.04     10.28 o 
  -2   4  13       10.19        6.30     13.35 o 
  -1   4  13      167.52      228.26     16.50 o 
   0   4  13       12.92       -0.32     16.34 o 
  -7   5  13      448.35      457.11     21.29 o 
  -6   5  13        4.78      -13.36     10.43 o 
  -5   5  13       30.84       37.53     10.77 o 
  -4   5  13      425.25      445.20     15.83 o 
 -12   0  14      800.77      936.07     59.69 o 
 -11   0  14        7.65       15.38     25.32 o 
 -10   0  14       75.11       86.63     19.15 o 
  -9   0  14      263.67      300.31     23.28 o 
  -8   0  14        1.90      -21.20     17.23 o 
  -7   0  14      443.94      410.49     33.71 o 
  -6   0  14        9.74        1.89     12.61 o 
  -5   0  14       19.05        9.50     12.90 o 
  -4   0  14       39.51       76.90     23.97 o 
  -3   0  14      475.98      556.93     30.25 o 
  -2   0  14       42.91       82.30     27.13 o 
  -1   0  14       50.81       68.74     28.04 o 
   0   0  14     1036.53     1225.49     66.02 o 
 -12   1  14        8.11      -13.60     17.87 o 
 -11   1  14       37.68       52.06     16.51 o 
 -10   1  14      175.76      168.27     16.33 o 
  -9   1  14       78.25       89.92     11.79 o 
  -8   1  14       21.58       17.64     11.06 o 
  -7   1  14       19.45       23.50     10.91 o 
  -6   1  14      332.74      352.46     14.76 o 
  -5   1  14       62.08       35.94     10.74 o 
  -4   1  14      175.24      184.60     15.75 o 
  -3   1  14      149.20      140.63     13.98 o 
  -2   1  14       43.33       50.65     18.55 o 
  -1   1  14      220.41      252.45     22.70 o 
   0   1  14        0.26      -11.66     18.51 o 
 -11   2  14      206.70      210.59     15.44 o 
 -10   2  14      223.66      183.87     13.40 o 
  -9   2  14        0.42      -16.23     10.82 o 
  -8   2  14      117.24      136.61     12.35 o 
  -7   2  14      460.69      468.65     16.70 o 
  -6   2  14       86.56       85.73     11.45 o 
  -5   2  14      143.14      136.03     12.12 o 
  -4   2  14        2.72       -9.29     10.72 o 
  -3   2  14       54.59       40.09     11.15 o 
  -2   2  14      169.24      182.53     40.70 o 
  -1   2  14       23.10       17.74     20.80 o 
  -9   3  14       23.56        0.54     11.26 o 
  -8   3  14      235.16      266.56     14.13 o 
  -7   3  14       40.32       33.32     11.36 o 
  -6   3  14      131.36      145.92     13.08 o 
  -5   3  14      246.41      251.47     13.67 o 
  -4   3  14      132.79      144.31     14.08 o 
  -3   3  14        2.55       14.60     10.82 o 
                                                 
